# Supplementary material for: Impact of organic contaminants in soils from Important Bird and Biodiversity areas
Source: Environ Sci Pollut Res Int. 2024 Oct 22;33(22):11233–45. doi: 10.1007/s11356-024-35274-7 (PMC13415488; doi:10.1007/s11356-024-35274-7)
Supplement: Supplementary file 1 — Supplementary file1 (XLSX 360 kb) [file 11356_2024_35274_MOESM1_ESM.xlsx]

## Sheet: TS1. Standards suppliers
Group	Compound	Supplier
PAH	PAH solution mix : naphthalene, acenaphthylene, acenaphthene, fluorene, phenanthrene, anthracene, fluoranthene, pyrene, benz(a)anthracene, chrysen, benzo[b]fluoranthene, benzo[k]fluoranthen, benzo[a]pyrene indeno[1,2,3-cd]pyrene, dibenz[a,h]anthracene, benzo[ghi]perylene	AccuStandard (New Haven, CT, USA)
OCPs	Hexachlorobutadiene (HCBD)	Sigma-Aldrich (Darmstadt, Germany and St. Louis, MO, USA)
	Alfa Hexachlorocyclohexane (α-HCH)	Dr. Ehrenstrofer
	Beta Hexachlorocyclohexane (β-HCH)	Dr. Ehrenstrofer
	Gamma Hexachlorocyclohexane (γ-HCH)	Dr. Ehrenstrofer
	Delta Hexachlorocyclohexane (ɗ-HCH)	Dr. Ehrenstrofer
	Hexachlorobenzene (HCB)	Sigma-Aldrich (Darmstadt, Germany and St. Louis, MO, USA)
	Pesticide mix 164: 2,4'-DDE, 4,4'-DDE, 2,4'-DDD, 2,4'-DDT, 4,4'-DDD, 4,4'-DDT	Dr. Ehrenstrofer
	Endosulfan- Alfa	Dr. Ehrenstrofer
	Endosulfan- Beta	Dr. Ehrenstrofer
OPPs	Chlorpyrifos	Dr. Ehrenstrofer
	Malathion	Sigma-Aldrich (Darmstadt, Germany and St. Louis, MO, USA)
	Chlorfenvinphos	Sigma-Aldrich (Darmstadt, Germany and St. Louis, MO, USA)
PCBs	PCB Mix 3: PCB 28, PCB 52, PCB 101, PCB 118, PCB 138, PCB 153, PCB 180-	Dr. Ehrenstrofer
Plastizicers	4-nonylphenol (NP)	Dr. Ehrenstrofer
	Dimethyl phthalate (DMP)	Sigma-Aldrich (Darmstadt, Germany and St. Louis, MO, USA)
	Diethyl phthalate (DEP)	Sigma-Aldrich (Darmstadt, Germany and St. Louis, MO, USA)
	Dibutyl phthalate (DBP)	Sigma-Aldrich (Darmstadt, Germany and St. Louis, MO, USA)
	Diisobutyl phthalate (DiBP)	Sigma-Aldrich (Darmstadt, Germany and St. Louis, MO, USA)
	Butyl benzyl phthalate (BBzP)	Sigma-Aldrich (Darmstadt, Germany and St. Louis, MO, USA)
	Bis (2-ethylhexyl) phthalate (DEHP)	Sigma-Aldrich (Darmstadt, Germany and St. Louis, MO, USA)
	Bisphenol A (BPA)	Dr. Ehrenstrofer
OPEs	Tris (1,3‑dichloroisopropyl) phosphate (TDCPP)	Sigma-Aldrich (Darmstadt, Germany and St. Louis, MO, USA)
	Tris(2-chloroethyl) phosphate (TCEP)	Sigma-Aldrich (Darmstadt, Germany and St. Louis, MO, USA)
	Tris (2-butoxyethyl) phosphate (TBOEP)	Sigma-Aldrich (Darmstadt, Germany and St. Louis, MO, USA)
	2‑ethylhexyl diphenyl phosphate (EHDPHP)	Sigma-Aldrich (Darmstadt, Germany and St. Louis, MO, USA)

## Sheet: FS1 and TS2. List of IBAs 
	Table S2. List of studied IBAs indicating name, habitat type, province and the concentrations of the 52 target compounds expressed as ng/g d.w.
	IBA code	Nombre IBA	Tipo Habitat	Provincia	IBA code	Naphthalene	Acenaphthylene	Acenaphthene	Fluorene	Phenanthrene	Anthracene	Fluoranthene	Pyrene	Benzo[a]anthracene	Chrysene	Benzo[b]fluoranthene	Benzo[k]fluoranthene	Benzo[a]pyrene	Indeno[1,2,3-cd]pyrene	Dibenzo[a,h]anthracene	Benzo[ghi]perylene	HCBD	Alfa HCH	Gamma HCH	Beta HCH	Delta HCH	HCB	2 4 DDE	4 4 DDE	2 4 DDD	2 4 DDT	4 4 DDD	4 4 DDT	Endosulfan- alfa	Endosulfan beta	Malathion	Chlorpyrifos	Chlorfenvinfos	PCB 28	PCB 52	PCB 101	PCB 118	PCB 153	PCB 138	PCB 180	NP	DMP	DEP	DBP
	1	Islas Cies	Costero	Pontevedra	1	0	7.882	7.01292	57.2194	22.9973	3.40187	121.367	113.874	60.0108	36.1728	4	32.6727	38.1263	45.5057	6.90692	37.0714	0	0	0	0	0	0	0	125.155	1.67173	20.4694	27.9386	308.243	0	0	0	0	0	0	0	0	0	0	0.576886	0	0	0	0	0
	4	Costa da Morte Norte	Costero	Corunya	4	0	0	11.1779	0	3.58627	0.624059	20.054	12.0419	8.23315	4.41677	6.53126	3.6219	0	0	0	4.90523	0	0	0	0	0	0	0	0	0	0	0	0	0	0	0	0	0	0	0	0	0	0	0	0	0	0	0	0
	7	Ría del Eo (Ribadeo) - Playa de Barayo - Ría de Foz	Costero	Asturias, Lugo	7	0	0	0	0	3.85858	4.45471	16.3824	12.8936	6.63476	0	18.1942	16.3534	0	7.80297	0	5.86512	0	0	0	0	0	0	0	0	0	0	0	0	0	0	0	0	0	0	0	0	0	0.374825	0	0	0	0	0	0
	8	A Limia	Agricola y parameras	Orense	8	0	0	0	0	0	0	0	0.9714	2.94656	0	2.47271	4.3862	0	0	0	0	0	0	0	0	0	0	0	0	0	0	0	0	0	0	0	0	0	0	0	0	0	0	0	0	0	0	0	0
	9	Sierra de los Ancares	Bosque atlantico	Leon, Lugo	9	0	0	0	0	0	0	4.41285	3.86324	0	0	10.4906	9.58151	0	0	0	0	0	0	0	0	0	0	0	0	0	0	0	0	0	0	0	420.572	0	0	0	0	0	0	0	0	0	0	0	0
	11	Sierra de la Cabrera	Montaña y rocoso	Leon, Orense, Zamora	11	0	0	0	0	0	0	0	1.3346	0	0	4.61524	4.39872	0	0	0	0	0	0	0	0.0365598	0	0	0	0	0	0	0	0	0	0	0	158.262	0	0	0	0	0	0	0	0	0	0	0	0
	12	Muniellos	Bosque atlantico	Asturias	12	0	0	0	0	5.4259	0	15.0966	9.96063	4.42497	0	10.9118	9.93571	0	0	0	4.4287	0	0	0	0	0	0	0	0.17	0	0	0	6.62029	0	0	0	290.293	0	0	0	0	0	0	0	0	0	0	0	0
	13	Degaña - Hermo	Bosque atlantico	Asturias, Leon	13	23.9685	0	0	14.2166	65.4913	75.6552	27.8424	30.9189	60.6277	17.7984	69.9824	61.9256	0	20.7024	0	23.1502	0	2.5708	0	0.0519045	0	0	0	3.37004	0	0	0	3.87113	0	0	0	0	0	0	0	0.10872	0	0.276746	0	0	0	0	0	0
	14	Babia-Somiedo	Montaña y rocoso	Asturias, Leon	14	0	0	0	0	3.34946	0	10.1468	7.20579	4.28457	0	7.73618	7.14225	0	0	0	2.86034	0	0	0	0.0233715	0	0	0	0.11	0	0	0	3.08747	0	0	9.34931	0	0	0	0	0	0	0	0	0	0	0	0	0
	15	Sierras de Gistreo y Coto	Bosque atlantico	Leon	15	0	0	15.5061	0	0	0	0	4.56144	0	0	0	0	0	0	0	0	0	0	0	0	0	0	0	0	0	0	0	0	0	0	0	0	0	0	0	0	0	0	0	0	0	0	1427.42	422.694
	16	Sierras Centrales de la Cordillera Cantabrica	Bosque atlantico	Asturias, Leon	16	0	0	12.9395	0	0	0	11.0221	10.0744	2.92646	0	0	2.92853	0	0	0	8.0077	0	0	0	0	0	0	0	1.96048	0	0	0.188846	0	0	0	0	0	0	0	0	0.0499338	0	0.110674	0	0	0	0	0	0
	18	Ribadesella - Tina Mayor	Costero	Asturias, Cantabria	18	65.8648	0	0	0	0	0	5.99766	5.33962	4.76593	0	23.6993	21.1904	0	9.99714	0	7.77061	0	0	0	0.0924184	0	0	0	0	0	0	0	0	0	0	0	797.364	0	0	0	0	0	0	0	0	0	10.8371	0	0
	19	Riaño	Bosque atlantico	Leon	19	0	0	8.69356	0	0	0	0	5.007	0	0	0	2.19057	0	0	0	4.85357	0	0	0	0	0	0	0	0.187142	0	0	0	0	0	0	0	0	0	0	0	0	0	0	0	0	0	0	692.968	0
	20	Picos de Europa	Montaña y rocoso	Cantabria, Leon, Asturias	20	0	0	7.01158	0	1.25296	1.55531	12.6391	18.275	2.81579	3.91605	5.34443	4.7994	0	10.571	0	9.38813	0	0	0	0	0	0	0	0.13005	0	0	0	0	0	0	0	0	0	0	0	0	0	0	0	0	0	0	0	0
	21	Fuentes Carrionas	Bosque atlantico	Palencia	21	0	0	12.4521	0	9.10183	0	0	2.68229	0	0	1.71517	0	0	0	0	5.79048	0	0	0	0	0	0	0	0.106724	0	0	0	0	0	0	0	0	0	0	0	0	0	0	0	0	0	0	0	0
	22	Sierras de Peñalabra y del Cordel	Bosque atlantico	Cantabria, Burgos	22	0	0	0	0	2.36879	0	0	2.89044	2.81913	0	12.5645	11.3773	0	0	0	6.20814	0	0	0	0	0	0	0	0	0	0	0	0	0	0	0	0	0	0	0	0	0	0	0	0	0	0	0	0
	23	Embalse del Ebro	Acuatico interior	Cantabria, Burgos	23	0	0	0	0.896132	8.50283	1.71213	39.7473	32.6586	32.427	12.6544	24.8459	22.1995	35.8388	33.8329	0	28.1671	0	0	0	0.0313158	0	0.224814	0	0	0	0	0.111134	0	0	0	0	307.503	0	0	0	0.242799	0	0.368644	0	0	0	0	0	0
	24	Tina Menor - Isla Sarnosa - Oyambre	Costero	Cantabria	24	0	0	0	0	0	0	4.58881	3.761	3.73313	0	27.0052	34.2934	16.7849	19.6199	0	15.3453	0	0	0	0	0	0	0	0	0	0	0	0	0	0	0	268.884	0	0	0	0	0	0	0	0	0	0	0	0
	27	Marismas de Santoña	Costero	Cantabria	27	0	0	0	0	2.39608	0	14.2809	10.3734	11.0535	4.59856	17.3695	15.6068	19.6024	18.4032	0	12.1949	0	0	0	0	0	0	0	0	0	0	0	4.03424	0	0	0	0	0	0	0	0.0590549	0	0.0859925	0	0	0	0	0	0
	31	Montes Obarenes - Sierra de Toloño	Montaña y rocoso	Burgos, Alava, La Rioja	31	0	0	0	0	6.97024	0	34.7557	25.2192	40.4929	17.7972	65.1254	31.4151	47.2131	40.4576	0	31.1357	0	0	0	0	0	0.217274	0	1.86833	0	0	0	0	0	0	0	0	0	0	0	0.0493267	0	0.591524	0	0.638819	0	0	0	0
	33	Montes de La Peña - Sierra Salvada - Sierra de Arkamo	Bosque atlantico	Burgos, Alava, Vizcaya	33	0	0	0	0	0	0	6.40676	4.46624	3.96078	0	6.23708	4.04834	0	0	0	5.46363	0	0	0	0	0	0	0	0.17	0	0	0	0	0	0	0	215.31	0	0	0	0	0	0.115261	0	0	0	0	0	0
	35	Urdaibai - Matxitxako	Costero	Vizcaya	35	0	4.83399	0	6.12399	44.8244	6.32776	174.197	123.01	181.855	77.1382	235.535	199.187	245.678	247.278	15.823	176.683	0	4.11254	0	0	0	0	0	0.649356	0	0	0	0	0	0	0	0	0	0	0	0	0	3.8925	3.9156	3.89601	0	0	0	0
	36	Montes de Izki y de Vitoria	Bosque atlantico	Alava, Burgos	36	0	0	52.415	0	0	0	0	0	3.35568	0	31.7588	48.8281	98.0645	139.697	149.657	137.187	0	0	0	0	0	0	0	0.960276	0	1.94196	5.80635	9.525	0	0	0	0	0	0	0	0	0	0.676908	0	0	0	0	0	0
	39	Villafáfila	Acuatico interior	Zamora	39	0	0	0	0	3.32116	0	13.3189	0	0	12.6742	0	9.57363	0	7.15643	0	0	0	0	0	0	0	0	0	0.175207	0	0	0	0	0	0	0	0	0	0	0	0.0380561	0	0.075962	0.0860517	0	2493.58	0	0	0
	42	Rio Pisuerga en Dueñas	Bosque de ribera	Palencia, Valladolid	42	0	0	0	3.10231	22.719	4.39405	91.8078	67.4187	85.8087	35.9592	135.611	110.859	114.848	110.61	6.61215	78.1528	0	0	0	0	0	0	0	2.04366	0	0	0	4.22508	0	0	0	0	0	0	0	0.213591	0	1.68464	1.67996	0.654933	0	0	0	0
	46	Sierras de Urbion, Cebollera y Neila	Montaña y rocoso	Soria, Burgos, La Rioja	46	0	0	0	0	4.0252	0	8.96865	7.43572	7.77837	0	18.647	16.7441	0	15.8714	0	10.4132	0	0	0	0.110372	0	0	0	0	0	0	0	0	0	0	0	984.411	0	0	0	0	0	0	0	0	0	0	0	0
	47	Hoces del Iregua, el Leza y el Jubera	Bosque de ribera	La Rioja	47	0	0	9.47368	0.686037	0	0	6.66757	4.00094	3.47941	0	14.9892	13.5249	13.8535	19.779	0	13.5498	0	0	0	0	0	0	0	0.67731	0	0	0	0	0	0	0	580.393	0	0	0	0	0	0	0	0	0	7.6226	1288.01	0
	48	Arnedillo - Peña Isasa	Montaña y rocoso	La Rioja	48	0	0	5.6402	0	0	0	6.66989	4.63872	4.30423	0	18.5716	16.6773	0	12.5653	0	10.678	0	4.12527	0	0.10185	0	0	0	1.76506	0	0	0	2.89861	0	0	0	660.529	0	0	0	0.0545994	0	0.379579	0	0	0	0	724.031	0
	53	Cañon del Duraton	Bosque de ribera	Segovia	53	0	0	6.96139	0	0	0	0	1.58158	0	0	0	0	0	0	0	0	0	0	0	0	0	0	0	0	0	0	0	0	0	0	0	679.873	0	0	0	0	0	0	0	0	0	0	0	0
	55	Rio Moros	Bosque de ribera	Segovia	55	0	0	9.81838	0	0	0	0	2.63863	0	0	0	0	0	0	0	2.72425	0	0	0	0	0	0	0	0.452226	0	0	0	0	0	0	0	0	0	0	0	0	0	0.123763	0	0	0	0	594.451	0
	56	Umbria de Guadarrama	Bosque mediterraneo	Segovia	56	0	0	0	0	2.44828	0	11.6922	7.36904	3.65066	0	13.4078	12.1325	0	0	0	3.73897	0	90.681	4.57325	0.306912	0	0	0.310848	28.5056	0.632991	2.13778	5.19424	38.9713	0	0	4.65338	647.105	0	0	0	0	0	0	0	0	0	6.75327	0	0
	58	Tordesillas - Mota del Marques	Agricola y parameras	Valladolid	58	0	0	0	0	0	0	0	0.810982	0	0	4.60846	4.38795	0	0	0	0	0.274726	0	0	0.0371439	0	0.30417	0.139763	23.3417	0.690547	0	3.19952	5.86829	0	0	0	787.16	0	0	0	0.0903601	0	0.490757	0	0	0	0	0	0
	59	Castronuño - Zamora	Bosque de ribera	Valladolid, Zamora	59	0	5.57878	14.2201	0.820541	0	0	0	1.40388	0	0	2.11211	1.51848	0	0	0	0	0	0	0	0	0	0	0	0.551079	0	0	0.602926	0	0	0	0	176.656	0	0	0	0	0	0	0	0	0	12.9335	612.825	0
	61	Tierra de Campiñas	Agricola y parameras	Salamanca, Avila, Valladolid	61	0	0	0	0	0	0	4.4331	2.9686	2.82989	0	2.85358	3.41125	0	0	0	0	0	0	0	0	0	0	0	0	0	0	0	0	0	0	0	742.588	0	0	0	0	0	0	0	0	0	0	0	0
	64	Rio Huebra - Arribes del Duero	Bosque de ribera	Salamanca	64	0	0	5.05889	0	0	0	4.21587	3.20856	0	0	9.66597	8.87731	0	0	0	0	0	0	0	0	0	0	1.90604	358.405	1.86799	8.42705	44.7561	210.779	0	0	0	124.916	0	0	0	0	0	0	0	0	0	6.03395	0	0
	67	Sierras de Gredos y Candelario	Montaña y rocoso	Avila, Salamanca, Caceres	67	0	0	9.43203	0	0	0	0	0	0	0	1.04202	0	0	0	0	0	0	0	0	0	0	0	0	0.244452	0	0	0	0	0	0	0	787.431	0	0	0	0	0	0	0	0	0	0	0	0
	68	Valle del Tietar	Bosque mediterraneo	Avila	68	0	0	8.21516	0	0	0	0	0.855827	0	0	0	2.90646	0	0	0	6.87507	0	0	0	0	0	0	0	2.22281	0	0	0.155216	0	0	0	0	0	0	0	0	0	0	0	0	0	0	0	0	0
	71	El Pardo-Viñuelas	Bosque mediterraneo	Madrid	71	0	0	16.0344	0	0	0	7.22221	16.9607	0	0	0	0	0	0	0	0	0	0	0	0	0	0	0	0.308756	0	0	0	0	0	0	1.5585	0	0	0	0	1.37829	0	5.29927	5.63146	5.00546	0	0	792.745	630.303
	72	Carrizales y Sotos de Aranjuez	Bosque de ribera	Toledo	72	0	0	14.3629	0	21.0769	5.49668	305.298	1080.66	12.7399	12.2371	32.1049	15.5614	56.3256	46.4005	0	142.222	0	0	0	0.154429	0	0	0	0.293587	0	0	0.104769	0	0	0	1.02718	0	0	0	0	0	0	5.21409	4.67379	6.04201	0	0	3146.79	324.63
	73	Cortados y Graveras del Jarama	Bosque de ribera	Madrid	73	0	0	5.16107	0	0	0	0	3.49254	0	0	0	1.90344	0	0	0	6.95496	0	0	0	0	0	0	0	0.19053	0.342297	0	0.187678	0	0	0	0	0	0	0	0	0.757524	0	6.35765	4.87673	7.23591	0	0	1364.35	0
	81	Paramos de Layna y Medinaceli	Agricola y parameras	Soria, Guadalajara	81	0	8.08234	20.3303	4.1257	19.0005	6.37996	86.6911	71.367	55.972	26.0833	98.8974	89.402	83.8049	74.2302	6.66533	61.0635	0	0	0	0	0	0	0	0.348976	0	0	0	0	0	0	0	746.798	0	0	0	0	0	0.246174	0	0	0	20.374	3092.34	0
	83	Peñas de Etxauri	Montaña y rocoso	Navarra	83	0	0	0	0	2.18774	0	9.77595	6.79332	9.37214	4.49365	60.3755	53.4702	26.794	25.6747	0	22.0569	0	0	0	0	0	0.484364	0	0.11	0	0	0	0	0	0	0	0	0	0	0	0	0	0	0	0	0	0	0	0
	85	Roncesvalles - Irati - Sierra de Abodi	Bosque atlantico	Navarra	85	0	0	0	0	12.8393	2.33635	50.7675	28.8998	14.2552	23.7526	8.29749	16.9093	0	0	0	0	0	0	0	0	0	0	0	8.34709	0	0	0.627473	3.81	0	0	3.18475	0	0	0	0	0	0	0	0	0	0	0	0	0
	86	Montes de Areta, Artxuba y Zariquieta	Bosque atlantico	Navarra	86	0	0	0	0	0	0	0	0	0	0	0	0	0	0	0	0	0	0	0	0	0	0	0	0.078867	0	0	0	0	0	0	0	0	0	0	0	0	0	0	0	0	1935.69	0	0	0
	89	Lagunas de Pitillas y Dos Reinos	Acuatico interior	Navarra, Zaragoza	89	0	0	0	0	0	0	0	0	0	0	0	0	0	0	0	0	0	0	0	0	0	0	0	0	0	0	0	0	0	0	0	0	0	0	0	0	0	0	0	0	2281.91	0	0	0
	90	Las Bardenas Reales	Agricola y parameras	Navarra, Zaragoza	90	0	0	0	0	0	0	0	0	0	0	0	0	0	0	0	0	0	0	0	0	0	0	0	0	0	0	0	0	0	0	0	0	0	0	0	0	0	0	0	0	2069.5	0	0	0
	95	Gallocanta	Acuatico interior	Teruel, Zaragoza, Guadalajara	95	0	0	0	0	0	0	0	0	0	0	0	0	0	0	0	0	0	0	0	0	0	0.120096	0	0.115865	0	0	0	0	0	0	0	0	0	0	0	0	0	0	0	0	1247.22	0	0	0
	99	Rio Guadalope	Bosque de ribera	Teruel	99	0	0	0	0	0	0	0	0	0	0	0	0	0	0	0	0	0	0	0	0.101418	0	0	0	0.392069	0	0	0	0	0	0	0	0	0	0	0	0	0	0	0	0	2537.59	0	0	0
	100	Cañones del Río Martín y Sierra de Arcos	Bosque mediterraneo	Teruel	100	0	0	0	0	5.45011	0	41.0812	18.4694	14.9311	23.6424	24.0369	18.3622	14.3994	13.0948	0	3.58065	0	0	0	0	0	0	0	0.444889	0	0	0	0	0	0	0	0	0	0	0	0	0	0.104871	0	0	2391.63	0	0	0
	103	Belchite - Mediana	Agricola y parameras	Zaragoza	103	0	0	0	0	0	0	0	0	0	0	0	0	0	0	0	0	0	0	0	0	0	0	0	0.786863	0	0	0	3.44	0	0	0	0	0	0	0	0	0	0	0	0	1562	0	0	0
	104	Galachos y Riberas del Río Ebro	Bosque de ribera	Zaragoza	104	0	0	0	0	6.52866	0	21.3299	5.70975	3.77351	14.9411	2.16763	10.8105	0	0	0	0	0	0	0.144406	0	0	0	0	0.273716	0	0	0	0	0	0	0	0	0	0	0.0252876	0.0424381	0	0.190414	0.190893	0.169964	2280.04	0	0	0
	108	Curso Bajo del Rio Matarraña - Ribarroja	Bosque de ribera	Zaragoza, Teruel, Lleida	108	0	0	0	0	0	0	0	0	0	0	0	0	0	0	0	0	0	0	0.60435	0.385563	0	0	0	3.06748	0	0	1.41807	7.51	0	0	0	0	0	0	0	0	0	0	0	0	2903.5	0	0	0
	109	Sotos de los Ríos Cinca, Alcanadre y Segre	Bosque de ribera	Huesca, Zaragoza, Lleida	109	0	0	0	3.55449	60.1031	12.8235	168.347	139.921	64.7693	60.6822	45.1132	53.5743	56.8381	49.4703	11.0576	46.6059	0	0	0	0	0	0.619702	1.13442	8.58279	0.125214	0	0.193189	0	0	0	0	0	0	0	0	0	0	0.0877953	0.0668159	0	1885.91	0	0	0
	111	Arrozales del Cinca Medio	Acuatico interior	Huesca	111	0	0	0	0	0	0	0	0	0	0	0	0	0	0	0	0	0	0	0	0	0	0	0	0	0	0	0	0	0	0	0	0	0	0	0.114951	0	0	0	0	0	1328.96	0	0	0
	114	Campo de San Gregorio	Agricola y parameras	Zaragoza	114	0	0	0	0	0	0	0	0	0	0	0	0	0	0	0	0	0	0	0	0	0	0	0	0.0688306	0	0	0	0	0	0	0	0	0	0	0	0	0	0	0	0	3200.75	0	0	0
	118	Sierra y Cañones de Guara	Montaña y rocoso	Huesca	118	0	0	0	0	0	0	0	0	0	0	0	0	0	0	0	0	0	0	0.0484721	0	0	0	0	0.106918	0	0	0	0	0	0	0	0	0	0	0	0	0	0	0	0	2487.57	0	0	0
	119	Oturia - Cancias	Bosque atlantico	Huesca	119	0	0	0	0	0	0	0	0	0	0	0	0	0	0	0	0	0	4.57986	409.752	2.34127	0.510804	0	0	0	0	0	0	0	0	0	0	0	0	0	0	0	0	0	0	0	2359.03	0	0	0
	121	San Juan de la Peña - Peña Oroel	Bosque atlantico	Huesca	121	0	0	0	0	11.451	0	27.4235	10.0709	4.39369	15.3737	2.6195	11.2595	0	0	0	0	0	0	0	0	0	0	0	0.108672	0	0	0	0	0	0	0	0	0	0	0	0	0	0	0	0	2072.07	0	0	0
	123	Belagua -Anso - Hecho	Bosque atlantico	Navarra, Huesca	123	0	0	0	0	9.71655	0	36.2437	15.0778	8.48442	17.6537	6.57231	15.1957	0	0	0	0	0	0	0	0.0867656	0	0	0	0.116942	0	0	0	0	0	0	3.17376	0	0	0	0	0.0338335	0	0.119869	0.150565	0	1706.49	0	0	0
	126	Ordesa-Bielsa	Montaña y rocoso	Huesca	126	0	0	0	0	6.17556	0	22.2339	8.77124	4.32491	14.5788	3.47064	11.1961	0	0	0	0	0	0	0.0454762	0	0	0	0	0.0907813	0	0	0	0	0	0	0	0	0	0	0	0	0	0	0	0	2385.63	0	0	0
	127	Gistain - Cotiella	Bosque atlantico	Huesca	127	0	0	0	0	2.07136	0	0	2.20533	0	0	1.17168	0	0	0	0	0	0	0	0	0	0	0	0	0.561467	0	0	0	0	0	0	0	0	0	0	0	0	0	0	0	0	0	0	0	0
	128	Posets - La Maladeta	Montaña y rocoso	Huesca	128	0	0	0	0	0	0	0	0	0	0	0	0	0	0	0	0	0	0	0	0.0702651	0	0	0	0	0	0	0	0	0	0	0	0	0	0	0	0	0	0	0	0	2637.68	0	0	0
	129	Turbon - Espes - Sis	Bosque atlantico	Huesca	129	0	0	0	0	0	0	0	0	0	0	0	0	0	0	0	0	0	0	0.026595	0	0	0	0	0	0	0	0	0	0	0	0	0	0	0	0	0	0	0	0	0	2595.08	0	0	0
	130	Sant Maurici - Boi - Val d'Aran	Montaña y rocoso	Lleida	130	0	0	0	0	11.1366	1.98566	45.5376	24.2095	8.645	19.4995	5.84932	14.4757	0	0	0	0	0	0	0	0	0	0	0	0.984164	0	0	0	0	0	0	0	0	0	0	0.154294	0.0504074	0.103331	0	0.137453	0	3487.94	0	0	0
	133	Alt Pallars	Bosque atlantico	Lleida	133	0	0	0	0	6.81559	0	21.3945	9.27065	6.54546	15.4387	5.40828	13.7582	0	0	0	0	0	0	0.0919293	1.22215	0	0.282771	0	2.17711	0	0	0.337314	0	0	0	3.18272	0	0	0	0	0.0917821	0	0.575588	0.429893	0.529499	2370.05	0	0	0
	135	Serra del Cadi	Montaña y rocoso	Barcelona, Girona, Lleida	135	0	0	0	0	3.82389	0	20.4384	14.9818	17.8465	7.7504	17.4686	15.7108	20.6888	20.272	0	14.9532	0	0	0	0.0195109	0	0.0650904	0	2.34624	0	0	0.313581	2.67419	0	0	0	0	0	0	0	0.405804	0	0.54688	0	0	0	0	0	0
	136	Freser - Setcases	Bosque atlantico	Girona	136	0	0	0	0	0	0	0	2.40326	0	0	10.157	9.26445	0	7.22839	0	4.37554	0	0	0	0	0	2.91576	0	0	0	0	0	0	0	0	0	185.473	0	0	0	0	0	0.0967315	0	0	0	0	534.062	0
	137	Aiguamolls de l'Empordà	Costero	Girona	137	0	0	16.4392	0	0	0	0	2.62129	5.19804	0	13.4193	12.1427	0	8.86196	0	5.69735	0	0	0	0	0	0	0	0	0	0	0	0	0	0	0	1567.17	0	0	0	0	0	0.126299	0	0	0	0	0	0
	140	Delta del Llobregat	Costero	Barcelona	140	0	0	5.43375	0	0	0	4.16852	4.99724	0	0	0	1.77226	0	0	0	6.05947	0	0	0	0	0	0	0.230995	3.62057	0.275416	0	0.576421	0	0	0	0	0	0	0	0.236587	0.693841	0	1.36511	1.43308	1.27924	0	0	0	0
	142	Secans de Lleida	Agricola y parameras	Lleida, Huesca	142	0	0	13.7094	2.57778	16.6501	0	75.7927	62.8626	48.0892	18.6948	130.457	115.151	71.1919	68.7694	0	43.0634	0	4.18233	0	0.215604	0	0	0	9.43295	0	0	0.354065	7.8076	0	0	0	196.4	0	0	0	0.311337	0	0.21653	0	0	0	0	0	0
	143	Serres de Montsec i Montgai	Bosque mediterraneo	Lleida, Huesca	143	0	0	0	0	0	0	7.02855	5.47292	7.57593	0	4.87186	4.61978	0	8.07267	0	5.21907	0	0	0	0.0543297	0	2.19794	0	0.46052	0	0	0	8.4182	0	0	0	687.6	0	0	0	0	0	0.100344	0	0	0	0	0	0
	144	Cogul - Alfes	Agricola y parameras	Lleida	144	0	0	0	0	0	0	0	2.81681	0	0	9.15757	8.25261	0	0	0	2.96531	0	0	0	0	0	0	2.10086	196.698	2.39172	27.7322	56.233	214.454	0	0	0	992.086	0	0	0	0	0	0	0	0	0	0	0	0
	147	Els Ports - Beceite - Monte Turmell	Montaña y rocoso	Teruel, Castellon, Tarragona	147	0	0	0	0	0	0	0	0	0	0	0	0	0	0	0	0	0	0	0	0	0	0	0	0.450951	0	0	0	0	0	0	0	0	0	0	0	0	0	0	0	0	1787.25	0	0	0
	148	Delta de l'Ebre	Costero	Cataluña	148	0	0	0	0	0	0	0	1.92773	0	0	7.24809	6.71123	0	0	0	3.03197	0	0	0	0	0	0	0	0.228491	0	0	0	0	0	0	0	0	0	0	0	0	0	0.146861	0	0	0	0	0	0
	149	Puertos de Morella	Montaña y rocoso	Castellon	149	0	0	0	0	5.00278	0	17.7219	13.5112	17.7663	8.28859	27.9637	5.67015	39.1721	15.672	0	14.3244	0	0	0	0	0	0	0	0.324742	0	0	0	0	0	0	0	0	0	0	0	0.0777444	0	0.514728	0	0.836233	0	0	0	0
	150	Penyagolosa	Bosque mediterraneo	Castellon	150	0	0	0	0	2.64685	0	7.36097	5.94567	5.97103	0	10.1893	11.3036	13.9794	12.1346	0	9.12562	0	0	0	0.0374898	0	0	0	14.1264	0	3.30052	0.97351	65.2317	0	0	0	0	0	0	0	0	0	0	0	0	0	0	0	0
	151	Sierra de Espadan	Montaña y rocoso	Castellon	151	0	0	9.88562	0	2.05929	0	6.7394	12.1326	5.85103	0	17.3514	15.6034	0	8.61924	0	8.56565	0	0	0	0	0	0	0	0.372006	0	0	0	0	0	0	0	0	0	0	0	0.126131	0	1.04885	0	0.312137	0	0	0	0
	154	Desembocadura del rio Mijares	Bosque de ribera	Castellon	154	85.6061	0	10.3951	3.83981	2.54475	0	0	3.64625	2.9992	0	11.1735	10.1661	0	0	0	10.1893	0	0	0	0.191455	0	0	0	0.93825	0	0	0	0	0	0	0	782.449	0	0	0.0578197	0.522087	0	3.00888	2.88018	2.39743	0	32.2587	2092.63	0
	157	Hoces del Turia y Los Serranos	Bosque de ribera	Valencia, Cuenca, Teruel	157	0	0	0	0	0	0	0	3.63387	5.69483	0	5.86567	5.89376	0	0	0	7.2325	0	0	0	0	0	0	0	5.29512	0	0	0	0	0	0	0	0	0	0	0	0	0	0.726299	0	0.129433	0	0	0	0
	159	Albufera de Valencia	Costero	Valencia	159	0	1.45289	0	4.25815	25.9071	4.27713	87.0553	61.5279	67.0756	29.549	159.929	141.146	88.8389	76.7884	6.73477	58.8001	0	0	0	0.0310599	0	0	0	6.36297	0	1.24339	3.51775	8.28405	0	0	0	754.654	0	0.424701	0	0.142143	0	1.8941	2.05525	1.99478	0	0	0	0
	165	El Hondo - Carrizales de Elche	Acuatico interior	Alicante	165	0	0	0	0	0	0	0	0	0	0	0	0	0	0	0	0	0	0	0.465878	0.499865	0	0	0.592254	76.0749	0.306215	1.61969	4.18297	17.14	0	0	0	0	0	0	0.0414934	0	0	0	0	0	1282.38	0	0	0
	166	Salinas de Santa Pola	Costero	Alicante	166	0	0	0	0	0	0	0	0	0	0	0	0	0	0	0	0	0	0	0	0.0747889	0	0	0	0.242401	0	0	0	0	0	0	0	0	0	0	0	0.0496795	0	0.423457	0.40519	0.358106	2489.42	0	0	0
	169	Mar Menor	Costero	Murcia	169	0	0	0	0	0	0	0	0	0	0	0	0	0	0	0	0	0	0	0.122872	0	0	0	0	1.25464	0	0	0.0690707	0	0	0	3.17906	0	0	0	0.104714	0.231333	0.152298	0.504522	0.515782	0.409284	2755.21	0	0	0
	172	Sierra de La Muela y Cabo Tiñoso	Montaña y rocoso	Murcia	172	0	0	0	0	0	0	0	0	0	0	0	0	0	0	0	0	0	0	0	0	0	0	0	0	0	0	0	0	0	0	0	0	0	0	0	0	0	0	0	0	0	0	0	0
	174	Sierra de la Torrecilla y del Gigante	Bosque mediterraneo	Murcia	174	0	0	0	0	0	0	0	0	0	0	0	0	0	0	0	0	0	0	0	0	0	0	0	0.232367	0	0	0	0	0	0	0	0	0	0	0	0	0	0	0	0	1871.3	0	0	0
	175	Saladares del Guadalentin	Agricola y parameras	Murcia	175	0	0	0	0	0	0	0	0	0	0	0	0	0	0	0	0	0	0	0	0	0	0	0	0	0	0	0	0	0	0	0	0	0	0	0	0	0	0	0	0	2360.35	0	0	0
	182	Pétrola - Almansa - Yecla	Acuatico interior	Albacete, Murcia	182	0	0	0	0	0	0	0	0	0	0	0	0	0	0	0	0	0	0	0	0	0	0	0	0	0	0	0.103205	6.31428	0	0	0	275.888	0	0	0	0	0	0	0	0	0	0	0	0
	184	Campo de Montiel	Bosque mediterraneo	Ciudad Real, Albacete	184	0	0	0	0	0	0	0	0	0	0	0	0	0	0	0	0	0	0	0	0	0	0.471812	0	0	0	0	0	0	0	0	0	0	0	0	0	0	0	0	0	0	0	0	0	0
	188	Alto Tajo y Tajuña	Acuatico interior	Guadalajara, Cuenca	188	0	0	9.33384	0	0	0	0	0	0	0	0	0	0	0	0	4.2824	0	0	0	0	0	0	0	0.160241	0	0	0	0	0	0	0	0	0	0	0	0	0	0	0	0	0	0	0	0
	192	El Hito	Acuatico interior	Cuenca	192	0	0	7.40848	0	0	0	0	2.17476	0	0	12.1584	11.0329	0	0	0	3.76378	0	0	0	0.0173772	0	0.0974619	0	0	0	0	0	0	0	0	0	242.872	0	0	0	0	0	0	0	0	0	0	0	0
	197	Tablas de Daimiel, Embalses del Vicario y Gasset y Navas de Malagón	Acuatico interior	Ciudad Real	197	0	0	0	1.07542	5.59028	0	12.8183	12.6495	11.5973	6.1445	32.9	29.2882	0	20.106	0	22.7912	0	29.8341	0.257516	0.692061	0	0.17376	0	2.43695	2.19655	7.70109	15.5135	123.129	0	0	0	953.193	0	0	0	0.583467	0	4.10763	4.63963	3.55387	0	0	0	0
	200	Malpica - Rio Tajo	Bosque de ribera	Toledo	200	0	4.56509	0	0	10.5722	7.64941	103.477	125.292	44.6877	84.6551	144.389	0	142.919	136.887	6.19001	113.854	0	0	0	0.0599908	0	0	0	1.53894	0.47834	1.80063	2.14979	0	0	0	0	0	0	0	0	0	0	0.597597	0	0.73738	0	0	0	0
	202	Llanos de Oropesa	Agricola y parameras	Toledo	202	0	0	0	0	6.78023	0	34.589	28.7231	24.5383	10.6244	85.9366	75.9673	46.564	45.628	0	31.4569	0	0	0	0	0	0	0	0.162338	0	0	0	0	0	0	0	0	0	0	0	0	0	0	0	0	0	0	0	0
	204	Montes de Toledo - Cabañeros	Bosque mediterraneo	Ciudad Real. Toledo	204	0	0	13.6544	0	0	0	0	0	0	0	2.07923	0	0	0	0	0	0	0	0	0	0	1.38211	0	0	0	0	0	0	0	0	0	1587.16	0	0	0	0	0	0	0	0	0	0	0	0
	207	Valle y Sierra de Alcudia	Bosque mediterraneo	Ciudad Real, Cordoba	207	0	0	0	0	0	0	0	0	0	0	0	0	0	0	0	0	0	0	0	0	0	0	0	0.208952	0	0	0	0	0	0	0	0	0	0	0	0	0	0	0	0	1941.52	0	0	0
	208	Sierra Madrona - Sierra de Andujar	Bosque mediterraneo	Jaen, Ciudad Real, Cordoba	208	0	0	0	0	0	0	0	1.28355	0	0	4.00639	0	0	0	0	0	0	0	0	0.0270362	0	0	0	7.38508	0	0	0	0	0	0	8.7816	498.523	0	0	0	0	0	0	0	0	0	0	0	0
	224	Desembocadura del Guadalhorce y Laguna de los Prados	Costero	Malaga	224	0	0	0	0	0	2.07042	0	9.84647	0	0	1.05992	0	0	0	0	7.27227	0	0	0	0	0	0	0	0.766207	0	0	0.0596079	0	0	0	0	0	0	0	0	0.0488158	0	0.374045	0	0.426219	0	0	0	0
	227	Sierras al Sur de Jaen	Bosque mediterraneo	Jaen, Granada	227	0	0	16.1632	0	0	0	35.0506	43.3004	0	0	0	0	0	0	0	6.59871	0	0	0.711185	1.24138	0	0	3.00686	110.341	0.619493	3.68413	5.36344	69.4013	0	0	1.86851	0	0	0	0	0	0	0.131018	0	0	0	0	2010.68	338.128
	230	Embalse de Marmolejo - La Ropera	Bosque de ribera	Jaen	230	0	0	14.9508	0	0	0	48.8541	263.546	0	0	0	0	0	0	0	25.3737	0	0	0	0	0	0	0	1.8645	0	0	0	0	0	0	0	0	0	0	0	0	0	0	0	0	0	0	5475.17	200.066
	231	Lagunas de Conde, Chinche y Honda	Acuatico interior	Cordoba, Jaen	231	0	0	0	0	0	0	0	0	0	0	0	0	0	0	0	0	0	0	0	0	0	0	0	3.33853	0	0	0	0	0	0	0	572.759	0	0	0	0	0	0	0	0	0	0	0	0
	232	Campiña Alta de Córdoba	Bosque de ribera	Cordoba, Jaen	232	0	0	0	0	0	0	0	0	0	0	0	0	0	0	0	0	0	0	0	0	0	0	0	0.994772	0	0	0	0	0	0	7.1553	475.136	0	0	0	0	0	0	0	0	0	5.50034	0	0
	235	Sierra Morena de Córdoba	Bosque mediterraneo	Cordoba	235	0	0	0	0	0	0	0	0	0	0	0	0	0	0	0	2.57428	0	0	0	0	0	0	0	5.81736	0	0	0	0	0	0	0	0	0	0	0	0	0	0.149649	0	0.12627	0	0	0	0
	237	Campiña de Carmona	Agricola y parameras	Sevilla	237	0	0	0	0	0	0	0	0	0	0	0	0	0	0	0	0	0	0	0	0.29851	0	0	0	1.41891	1.14639	0	0	0	0	0	12.5705	754.695	0	0	0	0	0	0	0	0	0	10.6147	0	0
	239	Zonas Húmedas del Sur de Córdoba	Acuatico interior	Cordoba, Sevilla	239	0	0	0	0	0	0	0	0	0	0	0	0	0	0	0	0	0	0	0	0	0	0	0	0.127211	0	0	0	0	0	0	0	0	0	0	0	0	0	0	0	0	0	0	0	0
	240	Lagunas y Entornos de Fuente de Piedra, Gosque, Campillos y Herrera	Acuatico interior	Malaga, Sevilla	240	0	0	0	0	0	0	0	0	0	0	0	0	0	0	0	3.38161	0	0	0	0	0	0	0	0.847399	0	0	0	0	0	0	0	0	0	0	0	0	0	0	0	0	0	0	0	0
	243	Sierras de Ubrique y Grazalema	Bosque mediterraneo	Cadiz, Malaga	243	0	0	0	0	0	0	0	3.53574	0	0	0	0	0	0	0	0	0	0	0	0	0	0	0	0.568193	0	0	0	0	0	0	6.49768	0	0	0	0	0	0	0	0	0	0	7.16679	533.569	0
	246	Tarifa	Costero	Cadiz	246	0	0	0	0	0	0	0	3.77938	0	0	5.6668	5.34121	0	0	0	3.54624	0	0	0	0.0251431	0	0	0	6.22298	0	0	0.697833	3.57941	0	0	8.61976	0	0	0	0	0	0	0.156059	0	0	0	0	0	0
	251	Bahia de Cadiz	Costero	Cadiz	251	0	0	0	0	0	0	0	0	0	0	0	0	0	0	0	0	0	0	0	0	0	0	0	0	0	0	0	0	0	0	6.07367	0	0	0	0	0	0	0	0	0	0	0	0	0
	259	Marismas del Guadalquivir	Costero	Huelva, Cadiz, Sevilla	259	0	0	15.356	0	0	0	0	30.8524	0	0	0	0	0	0	0	0	0	0	0.276937	0	0	0	0	0.163302	0	0	0	0	0	0	0	0	0	0	0	0	0	0	0	0	0	0	0	770.831
	264	Andévalo Occidental	Agricola y parameras	Huelva	264	0	0	0	0	0	0	0	2.5456	0	0	34.0213	20.8952	32.3272	34.0607	0	37.4206	0	0	0	0	0	0	0	0.536429	0	0	0	0	0	0	0	0	0	0	0	0	0	0	0	0	0	0	0	0
	273	Dehesas de Jerez de los Caballeros - Embalse de Valuengo	Bosque mediterraneo	Badajoz	273	0	0	10.6051	0	0	0	0	0	0	0	0	0	0	0	0	0	0	0	0	0	0	0	0	0	0	0	0	0	0	0	48.303	0	79.2511	0	0	0	0	0	0	0	0	0	0	0
	276	Llanos de Olivenza - La Albuera, Badajoz y Villalba de los Barros	Acuatico interior	Badajoz	276	0	0	0	0	0	0	0	0	0	0	0	0	0	0	0	0	0	0	0	0	0	0	0	0.330317	0	0	0	0	0	0	0	0	0	0	0	0	0	0	0	0	0	0	0	0
	277	Alange	Bosque de ribera	Badajoz	277	0	0	0	0	0	0	0	0	0	0	0	0	0	0	0	0	0	0	0	0	0	0	0	0.821927	0	0	0	0	0	0	0	0	0	0	0.022568	0	0	0	0	0	0	0	0	0
	280	La Serena	Agricola y parameras	Badajoz	280	0	0	0	0	0	0	0	0	0	0	0	0	0	0	0	0	0	0	0.148834	0	0	0	0	0.107856	0	0	0	0	0	0	0	0	0	0	0	0	0	0	0	0	0	0	0	0
	282	Embalse del Cijara	Acuatico interior	Badajoz, Ciudad Real	282	1.4	0	0	0	0	0	0	0	0	0	0	0	0	0	0	0	3.65059	0	0.0538331	0	0	0	0	0.785097	0	0	0.0775153	0	0	0	0	0	0	0	0.0161454	0	0	0.101748	0.0904063	0	0	0	0	0
	284	Sierra de Pela - Embalse de Orellana - Zorita	Acuatico interior	Cáceres	284	0	0	0	0	0	0	0	0	0	0	0	0	0	0	0	0	0	0	61.9146	2.46484	0	0	0.922189	12.2836	0.500953	0	7.31201	10.61	0	0	0	0	0	0.500485	0.376409	0.133375	0	0.432085	0.374413	0.434143	0	0	0	0
	285	Don Benito-Guareña	Agricola y parameras	Badajoz	285	0	0	0	0	0	0	0	0	0	0	0	0	0	0	0	0	0	0	0.0824257	0.118519	0	0	0	0.811097	0	0	0	0	0	0	0	0	0	0	0	0	0	0	0	0	0	0	0	0
	288	Mérida - Embalse de Montijo	Bosque de ribera	Badajoz	288	0	0	22.0754	0	0	0	0	0	0	0	0	0	0	0	0	0	31.1363	0	0.277118	0	0	0	0	2.52211	0	0	0.172652	0	0	0	0	0	0	0	0.0321809	0	0	0	0	0	0	0	945.723	0
	291	Sierra de San Pedro	Bosque mediterraneo	Badajoz	291	0	0	0	0	0	0	0	0	0	0	0	0	0	0	0	0	0	0	0.0292056	0.0539503	0	0	0	0.626793	0	0	0	0	0	0	0	0	0	0	0	0	0	0	0	0	0	0	0	0
	292	Embalse de Cedillo - Tajo Internacional	Bosque mediterraneo	Cáceres	292	0	0	0	0	14.1811	0	21.0693	6.01049	0	12.9699	14.9794	15.1155	0	0	0	0	0	0	0.0336768	0	0	0	0	0.212664	0	0	0	0	0	0	0	0	0	0	0	0	0	0	0	0	0	0	0	0
	295	Llanos entre Cáceres y Trujillo - Aldea del Cano	Bosque mediterraneo	Caceres	295	25.6913	0	0	1.46314	19.0487	2.94614	71.3472	47.6944	23.013	28.8844	9.80469	21.5853	25.4985	15.7895	0	8.62218	0.278517	0	0.330296	0.388258	0	0	0	0.966861	0.30663	0	0.0764149	8.07994	0	0	0	0	0	0	0.152715	1.86484	0	18.3767	24.7261	22.707	0	0	0	0
	297	Sierra de las Villuercas	Montaña y rocoso	Caceres	297	0	0	0	0	0	0	0	0	0	0	0	0	0	0	0	0	0	0	0	0	0	0	0	0.785725	0	0	0.256189	0	0	0	0	0	0	0	0	0	0	0.15849	0.152426	0.105724	0	0	0	0
	298	Monfragüe	Bosque mediterraneo	Caceres	298	385.649	0	0	0	3.79038	0	16.2779	1.54025	0	13.6557	2.50878	9.80954	0	0	0	0	6.26	0	0.0221155	0	0	0	0	0.126261	0	0	0	0	0	0	0	0	0	0	0	0.0793374	0	0.794029	0.579429	1.09159	0	0	0	0
	305	Bajo Tietar y Rampa de La Vera	Bosque de ribera	Caceres	305	78.0271	0	5.62455	0	0	0	0	0	0	0	0	0	0	0	0	0	1.85702	0	0	0.12881	0	0	0	0.528119	0	0	0	0	0	0	0	0	0	0	0	0	0	0	0	0	0	0	0	0
	318	S’Albufera de Mallorca y S’Albufereta de Pollença	Costero	Islas Baleares	318	10.5884	0	4.91821	0	5.00128	0	21.2154	7.05975	7.06365	17.7587	4.86336	13.4939	0	0	0	0	1.16599	0	0	0	0	0	0	2.6569	0	0	0	0	0	0	0	0	0	0	0	0	0	0.101	0.128371	0	0	0	0	0
	372	El Médano	Costero	Islas Canarias	372	0	0	6.21027	0	7.2044	0	17.1806	1.59215	3.27488	13.2579	1.78477	10.4283	0	0	0	0	0	0	0.0907652	0	0	0	2.03219	85.1836	2.10524	6.90784	18.7859	94.08	0	0	0	0	0	0	0	0	0	0	0	0	0	0	0	0
	394	Baja Alcarria	Agricola y parameras	Guadalajara, Cuenca, Madrid	394	0	0	0	0	0	0	0	0	0	0	0	0	0	0	0	0	0	0	0	0	0	0	0	0.31	0	0	0	5.04343	0	0	0	518.859	0	0	0	0	0	0	0	0	0	0	0	0
	420	Montaña Central de Leon	Montaña y rocoso	Leon	420	41.1067	0	0	8.38153	36.6045	42.2947	23.1487	21.918	22.9553	20.6288	65.101	57.8069	22.9797	26.0354	0	28.3118	0	0	0	0.149343	0	0	0.0895683	8.99203	0	0	1.618	13.7595	0	0	0	449.74	0	0	0	0	0	0	0	0	0	0	0	0
	423	Sierras de Lokiz, Urbasa y Andia	Bosque atlantico	Navarra	423	0	0	0	0	0	0	5.44131	3.70234	4.98695	0	11.9398	11.0298	0	0	0	3.1381	0	0	0	0	0	2.15208	0	0.17	0	0	0	10.2628	0	0	0	1336.81	0	0	0	0	0	0.0778371	0	0	0	0	0	0
	424	Soba - Castro Valnera - Ordunte	Montaña y rocoso	Burgos, Cantabria, Vizcaya	424	0	14.114	31.6952	50.3176	662.837	765.723	3561.12	2426.82	2153.34	917.043	6462.01	5687.12	3027.35	2889.17	258.582	1909.13	0	2.43063	0	0.132607	0	24.2213	0	1.89892	0	0	2.00465	14.5575	0	0	0	202.489	0	0	0	0	0	0	0	0	0	0	0	0
	425	El Oso - Corredor del Rio Adaja	Acuatico interior	Avila	425	0	0	0	0	0	0	0	0	0	0	0	0	0	0	0	0	0	0	0	0	0	0	0	0	0	0	0	0	0	0	0	0	0	0	0	0	0	0	0	0	0	0	0	0
	429	Llanos de Plasencia	Agricola y parameras	Zaragoza	429	0	0	0	0	0	0	0	0	0	0	0	0	0	0	0	0	0	0	0	0	0	0	0	0.113016	0	0	0	0	0	0	3.18336	0	0	0	0	0	0	0	0	0	0	0	0	0
	445	Carboneras de Guadazaon - Los Poyales	Agricola y parameras	Cuenca	445	0	0	0	0	0	0	0	0	0	0	0	0	0	0	0	0	0	0	0	0	0	0	0	0.0846781	0	0	0	0	0	0	0	0	0	0	0	0	0	0	0	0	0	0	0	0
	459	Albacete - Barrax - La Roda	Agricola y parameras	Albacete	459	0	0	0	0	0	0	0	0	0	0	0	0	0	0	0	0	0	0	0	0	0	2.90465	0	0	0	0	0	0	0	0	0	263.609	0	0	0	0	0	0	0	0	0	0	0	0
	462	Laguna del Cañizar	Acuatico interior	Teruel	462	0	0	0	0	7.00262	0	21.306	6.77434	4.95364	14.9091	3.04468	11.6829	0	0	0	0	0	0	0.108222	0.256145	0	0	0	0.144245	0	0	0	0	0	0	0	0	0	0	0	0	0	0.107479	0.148033	0.181007	0	0	0	0
	464	Clot de Galvany	Costero	Alicante	464	0	0	0	0	0	0	0	0	0	0	0	0	0	0	0	0	0	0	1.79352	0.435568	0	0	0.508601	37.9521	0.250536	0	3.77167	3.78	0	0	0	0	0	0	0	0	0	0	0.0671818	0	0	0	0	0
	466	Lagunas de Campotejar	Acuatico interior	Murcia	466	0	0	0	0	0	0	0	0	0	0	0	0	0	0	0	0	0	0	0.104174	0	0	0	0	1.17398	0	0	0	0	0	0	0	0	0	0	0	0	0	0.0891818	0.0800388	0	0	0	0	0
	470	Campo Charro y Tierras de Ledesma	Bosque mediterraneo	Salamanca	470	0	0	0	0	0	0	0	2.67116	0	0	12.3577	14.4721	0	14.1533	0	10.3661	0	0	0	0	0	0	0	0.152657	0	0	0	0	0	0	0	0	0	0	0	0	0	0	0	0	0	0	0	0
	473	Vegas del Alagón	Agricola y parameras	Caceres	473	0	0	0	0	0	0	0	0	0	0	0	0	0	0	0	0	0	0	0.0364918	0	0	0	0	0.557618	0	0	0	0	0	0	0	0	0	0	0	0	0	0.139449	0.109041	0	0	0	0	0
	476	Laguna de Ontalafia	Acuatico interior	Albacete	476	0	0	0	0	0	0	0	0	0	0	0	0	0	0	0	0	0	0	0	0	0	0.610657	0	0	1.0872	0	2.77992	0	0	0	0	0	0	0	0	0.0747105	0	0.154231	0	0	0	0	0	0
[truncated: 8 more columns]

## Sheet: TS3. Quality parameters
Type	Compound	IS used	Retention time (min)	Response factor	Linearity (ng/µL)	IDL (ng)	%Recovery (± SE)	MDL (ng/g )	Interday (%RSD)
PAHs	Naphthalene	Naphthalene d-8	8.626	0.17	0.001-0.2	0.17	85±1	0.3	0.75
OCPs	HCBD	Naphthalene d-8	9.412	0.51	0.001-0.6	0.02	95±17	0.05	0.49
PAHs	Acenaphthylene	Acenaphthylene d-10	14.52	1.3	0.001-0.8	0.02	83±6	1.37	0.93
Plasticizers	DMP	Acenaphthylene d-10	14.624	1.24	0.001-0.4	0.02	28±12	5.25*	0.278126
PAHs	Acenaphthene	Acenaphthylene d-10	15.252	0.5	0.001-0.2	0.04	116±14	0.08	1.1
PAHs	Fluorene	Acenaphthylene d-10	17.201	1.55	0.001-0.2	0.03	104±1	0.43	0.95
Plasticizers	DEP	Acenaphthylene d-10	17.427	0.78	0.001-0.2	0.04	42±10	514*	4.29
OCPs	Alfa HCH	Phenanthrene d-10	19.461	0.08	0.001-0.8	0.84	106±6	1.77	1.89
OCPs	HCB	Phenanthrene d-10	19.74	0.5	0.001-0.8	0.08	72±1	0.02	1.55
OCPs	Beta HCH	Phenanthrene d-10	20.63	0.08	0.001-0.8	0.01	118±2	0.02	1.59
OCPs	Gamma HCH	Phenanthrene d-10	20.9	0.08	0.001-0.8	0.02	105±1	0.02	1.79
OPEs	TDCEP	Phenanthrene d-10	20.94	0.01	0.001-0.2	0.56	83±5	1.19*	27.165
PAHs	Phenanthrene	Phenanthrene d-10	21.328	0.26	0.001-0.8	0.09	110±3	0.17	0.94
PAHs	Anthracene	Phenanthrene d-10	21.587	0.24	0.001-0.8	0.05	88±1	0.19	1.21
OCPs	Delta HCH	Phenanthrene d-10	22.219	0.06	0.001-0.8	0.03	109±5	0.25	2.15
Plasticizers	NP	Phenanthrene d-10	23.9	0.03	0.001-0.2	0.66	111±17	2.86*	15.4
Plasticizers	DiBP	Phenanthrene d-10	23.99	0.12	0.1-0.8	0.03	88±6	165*	9.05
PCBs	PCB 28	Phenanthrene d-10	24.145	0.75	0.001-0.6	0.01	97±6	0.07	2.03
PCBs	PCB 52	Phenanthrene d-10	26.262	0.26	0.001-0.8	0.02	77±3	0.02
Plasticizers	DBP	Phenanthrene d-10	26.9	0.04	0.001-0.8	0.09	27±5	87.2*	11.3827
OCPs	Malathion	Phenanthrene d-10	27.339	0.006	0.001-0.2	0.03	119±2	0.38	1.8
OCPs	Chlorpyrifos	Phenanthrene d-10	27.815	0.05	0.001-0.2	4.35	118±5	5.71	0.46
PAHs	Fluoranthene	Phenanthrene d-10	29.5	0.9	0.001-0.2	0.02	128±21	3.98	2.06
OCPs	Chlorfenvinphos	Phenanthrene d-10	30.428	0.012	0.001-0.6	0.28	129±4	1.2	7.6
PAHs	Pyrene	Phenanthrene d-10	31.052	0.84	0.001-0.2	0.02	117±8	0.2	2.62
OCPs	2,4'-DDE	Chrysene d-12	31.428	0.37	0.001-0.8	0.01	106±8	0.08	5.22
OCPs	Endosulfan- alfa	Chrysene d-12	31.556	0.067	0.001-0.2	0.1	118±9	0.08	6.12
PCBs	PCB 101	Chrysene d-12	31.577	1.04	0.001-0.2	0.01	101±7	0.03	5.86
Plasticizers	BPA	Chrysene d-12	33.125	0.048	0.001-0.2	2	114±12	32.5*	54.1028
OCPs	4,4'-DDE	Chrysene d-12	33.391	0.69	0.001-0.2	0.04	121±3	0.07	8.16
OCPs	2,4'-DDD	Chrysene d-12	33.849	1.017	0.001-0.2	0.05	95±6	0.05	6.43
OCPs	Endosulfan- beta	Chrysene d-12	34.984	0.01	0.001-0.2	0.26	94±14	1.03	5.36
PCBs	PCB 118	Chrysene d-12	35.315	0.89	0.001-0.2	0.02	135±3	0.09	3.98
OCPs	2,4'-DDT	Chrysene d-12	35.885	1.6	0.001-0.2	0.05	114±6	1.14	5.21
OCPs	4,4'-DDD	Chrysene d-12	36.019	1.21	0.001-0.2	0.09	109±7	0.06	5.45
PCBs	PCB 153	Chrysene d-12	36.694	0.73	0.001-0.2	0.01	113±4	0.08	3.54
OPEs	TDCPP	Chrysene d-12	37.78	0.01	0.001-0.2	0.08	43±14	1.82*	5.85587
OCPs	4,4'-DDT	Chrysene d-12	38.089	0.38	0.001-0.2	0.13	101±8	2.51	3.96
Plasticizers	BBZP	Chrysene d-12	38.176	0.02	0.005-0.2	0.29	38±13	20.1*	24.5722
PCBs	PCB 138	Chrysene d-12	38.293	0.6908	0.001-0.2	0.01	115±2	0.07	3.57
OPEs	TBOEP	Chrysene d-12	40.24	0.01	0.001-0.2	1.87	78±8	5.60*	0.388266
PAHs	Chrysene	Chrysene d-12	40.381	16	0.001-0.2	0.17	89±6	3.55	4.7
OPEs	EHDPHP	Chrysene d-12	40.416	0.17	0.001-0.2	0.03	58±4	111*	9.09431
PAHs	Benzo[a]anthracene	Chrysene d-12	40.649	12.4	0.001-0.2	0.05	100±5	2.53	2.11
PCBs	PCB 180	Chrysene d-12	42.258	0.31	0.001-0.2	0.02	126±1	0.11	4.28
Plasticizers	DEHP	Chrysene d-12	43.461	0.02	0.005-0.4	0.36	95	1161*	17.3
PAHs	Benzo[b]fluoranthene	Perylene d-12	47.1	1.99	0.001-0.2	0.11	89±6	0.97	10.12
PAHs	Benzo[k]fluoranthene	Perylene d-12	47.119	3.88	0.001-0.1	0.1	118±10	1.29	9.58
PAHs	Benzo[a]pyrene	Perylene d-12	48.526	2.34	0.001-0.1	0.1	62±5	13.8	6.22
PAHs	Indeno[1,2,3-cd]pyrene	Perylene d-12	52.052	1.05	0.001-0.1	0.06	118±10	7.03	5.35
PAHs	Dibenzo[a,h]anthracene	Perylene d-12	52.203	2.33	0.001-0.1	0.05	32±3	0.07	6
PAHs	Benzo[ghi]perylene	Perylene d-12	52.721	1.253	0.001-0.1	0.2	20±2	0.04	10.55

## Sheet: TS4. Spatial data
IBA	TOC	Artificial	Agricultural	Natural	km of Roads	Combustion plants	Incineration Plants	Industrial Sites	Burned Areas
1	0	1.874	1.201	6.013	2.40122	0	0	0	0
4	61.623	0.769	12.82	45.663	16.836	0	0	2.63158	0
7	55.7465	1.724	23.878	46.113	60.5246	28.5714	0	5.26316	0.19052
8	28.2393	2.696	61.839	35.362	48.2013	0	0	0	0.191135
9	27.5262	0.08	5.498	94.422	12.8652	0	0	0	0.263093
11	0	0.151	3.524	95.24	7.03921	0	0	1.31579	1.103
12	54.0099	0.131	12.064	87.805	17.0667	0	0	2.63158	0.45259
13	0	1.173	3.409	95.418	9.13478	0	0	0	1.99042
14	34.7753	0.083	6.944	92.973	9.86826	14.2857	0	1.31579	0.259014
15	38.5875	1.648	3.28	94.502	12.0104	0	0	0	1.62801
16	54.0339	0.09	7.291	92.491	10.4465	0	0	0	0
18	29.5538	1.397	15.939	43.623	34.056	0	0	0	0.886939
19	0	0.075	2.91	93.401	6.32433	0	0	0	0
20	25.6386	0.411	14.16	85.429	12.9291	28.5714	0	18.4211	0.411539
21	0	1.997	19.012	77.928	10.0048	0	0	0	0
22	37.2121	0	6.568	93.269	6.34902	0	0	1.31579	1.88842
23	44.7245	2.473	29.802	62.214	26.8203	0	0	0	0.0706245
24	45.7061	1.854	31.026	32.804	28.5352	0	0	2.63158	0.0034578
27	27.1073	4.104	41.64	45.802	43.226	28.5714	0	30.2632	0.202647
31	16.038	4.95	68.706	26.034	48.9904	0	0	0	0
33	31.683	0.243	42.955	56.802	16.1413	42.8571	0	9.21053	0
35	27.0359	1.71	19.838	74.427	38.7826	0	0	0	0
36	33.5672	1.221	25.754	73.026	17.4664	0	0	5.26316	0
39	10.3612	0.829	96.767	2.082	11.6984	14.2857	33.3333	11.8421	0
42	11.7654	5.204	71.105	23.569	30.0371	0	0	0	0
46	0	0.769	2.483	96.748	7.18822	0	0	0	0
47	73.4442	0.403	2.218	96.977	8.34367	0	0	0	0
48	22.8459	0.194	14.133	85.673	9.55731	0	0	7.89474	0
53	0	0.537	65.608	33.854	22.1824	0	0	5.26316	0
55	21.0336	1.601	80.817	17.583	12.7749	0	0	1.31579	0
56	0	2.497	14.455	82.849	15.003	0	0	0	0
58	11.6395	1.151	95.005	3.844	25.4096	0	0	0	0
59	15.1171	0.834	78.488	19.052	15.0122	0	0	6.57895	0
61	11.2396	1.28	94.968	2.986	21.9803	0	0	0	0
64	29.3065	0.272	61.82	37.908	8.55184	0	0	0	1.59944
67	0	0	20.845	79.155	9.18288	0	0	0	0
68	17.6741	1.329	17.453	81.046	11.087	0	33.3333	3.94737	0
71	19.5327	46.391	21.641	30.831	70.432	42.8571	33.3333	22.3684	0
72	10.4819	6.432	80.688	11.638	25.413	14.2857	66.6667	59.2105	0.498412
73	10.6006	22.48	46.115	29.831	53.4168	0	0	0	0
81	0	0.857	31.604	67.539	30.1206	0	0	27.6316	0
83	21.6049	5.469	51.019	46.824	33.3098	0	0	0	0
85	66.9294	0	11.804	87.946	6.57866	0	0	0	0.1989
86	26.4557	0.112	7.143	92.745	6.3788	0	0	23.6842	0
89	14.2866	1.817	80.918	15.714	15.8696	0	0	27.6316	2.9455
90	11.3488	2.405	59.64	36.551	10.9765	0	0	5.26316	0
95	0	0.218	59.644	35.004	6.95097	0	0	5.26316	0
99	38.8551	1.213	24.721	72.816	11.6331	0	0	14.4737	0
100	17.7678	0.829	69.673	29.498	7.74814	28.5714	33.3333	9.21053	0
103	18.2108	2.554	50.698	46.748	8.60209	57.1429	33.3333	75	0
104	13.973	20.279	49.503	29.388	54.1779	0	0	21.0526	0
108	23.2645	0.322	56.579	42.835	6.47733	0	0	47.3684	0
109	19.5086	2.735	84.973	12.292	26.343	0	0	48.6842	0
111	14.371	2.024	87.394	9.958	22.0889	0	0	9.21053	0
114	10.8521	3.971	48.663	47.367	18.3122	0	0	0	1.18712
118	17.7052	0.084	43.118	56.798	14.8301	14.2857	0	6.57895	0
119	42.1818	1.29	25.832	72.878	30.1651	0	0	1.31579	0
121	14.527	0.551	30.811	68.638	12.7291	0	0	0	0.249022
123	60.4982	0.09	0.96	98.95	6.54838	0	0	0	0
126	0	0	2.539	97.292	7.62555	0	0	1.31579	0
127	0	0	3.518	96.482	9.52966	0	0	1.31579	0
128	0	0.264	5.452	94.026	7.23587	0	0	0	0
129	38.0678	0	9.391	90.609	9.9332	0	0	0	0.0662661
130	51.3465	0.746	2.483	96.481	10.0763	0	0	0	0.201651
133	0	0.098	3.189	96.695	7.84077	0	0	1.31579	2.16201
135	55.9057	0.448	3.179	96.373	14.2228	0	0	0	0
136	0	0.837	7.469	91.694	5.9139	0	0	25	0
137	21.0011	7.392	54.213	11.83	25.3287	71.4286	100	100	0
140	0	41.9	11.775	9.256	50.7342	0	0	75	0
142	14.2327	0.959	93.138	5.903	14.266	0	0	23.6842	0
143	18.6349	0.362	42.213	55.691	16.2106	0	0	30.2632	0
144	15.0022	1.042	90.665	8.293	31.8881	0	0	3.94737	0
147	14.8254	0.228	26.38	73.038	7.25369	0	0	1.31579	0
148	0	2.838	42.751	3.416	9.10892	0	0	1.31579	0
149	31.6681	0.386	10.336	89.279	16.3782	0	0	44.7368	0
150	18.5228	1.519	12.078	86.403	15.549	0	0	0	0
151	38.498	0.161	6.054	92.879	15.8744	100	66.6667	76.3158	1.18508
154	18.6129	19.454	48.931	3.328	100	0	0	5.26316	0
157	44.0591	1.39	44.747	53.863	27.0098	0	0	9.21053	0
159	15.5218	4.285	48.675	1.567	45.4085	0	0	1.31579	0
165	15.8934	11.59	64.983	5.167	86.8881	0	0	2.63158	0
166	13.6007	10.631	53.669	4.697	80.6359	0	0	2.63158	0
169	0	8.399	56.716	4.17	53.8655	0	0	3.94737	0
172	20.6013	2.386	28.321	37.043	18.5996	0	0	15.7895	0
174	12.5814	1.152	44.292	53.557	9.50666	0	0	28.9474	0
175	11.257	3.497	65.546	30.493	56.3236	0	0	2.63158	0
182	17.7134	0.425	67.558	31.854	15.3038	0	0	0	0.565102
184	11.3497	0.814	77.387	21.8	11.7414	0	0	0	0
188	0	0	28.794	70.825	6.61702	0	0	1.31579	0
192	10.8973	1.716	90.168	8.002	21.8139	0	0	0	0
197	10.3903	6.08	74.153	19.767	26.493	0	0	10.5263	0
200	15.5695	1.629	86.055	11.319	12.4039	0	0	15.7895	0
202	8.5117	1.856	75.531	19.868	24.8357	0	0	0	0
204	10.6832	0.354	86.111	13.535	9.98348	0	0	0	0.179408
207	13.4137	0.083	47.092	49.919	6.55503	0	0	0	0
208	19.7188	0	25.806	73.143	7.26676	0	0	27.6316	0
224	18.3401	29.7	20.21	13.491	62.2847	0	0	5.26316	0
227	17.5654	6.753	53.24	39.898	28.9178	14.2857	0	7.89474	0
230	14.0262	3.01	68.323	27.127	31.7599	14.2857	0	1.31579	0
231	12.9051	1.137	83.622	12.565	21.6274	0	0	2.63158	0.0818748
232	11.2318	0.989	98.923	0.088	15.0421	0	0	0	0
235	37.7996	1.207	19.474	77.952	4.88281	0	0	0	0
237	12.6699	4.011	95.814	0	19.6151	0	0	3.94737	0
239	14.6576	3.442	91.687	4.093	18.1152	0	0	34.2105	0.149641
240	12.713	1.759	87.891	13.63	15.9363	0	0	0	0
243	38.0631	0.268	43.812	53.69	15.6506	0	0	2.63158	0.2154
246	34.2086	1.418	17.315	24.787	6.95412	0	0	13.1579	0.615215
251	0	18.519	10.889	4.539	35.492	0	0	0	0
259	31.2487	0.889	36.525	52.485	7.77368	0	0	1.31579	0
264	27.2078	0.894	50.559	42.213	6.06056	0	0	6.57895	0
273	32.3145	1.587	57.527	39.564	8.76255	0	0	2.63158	0.13228
276	9.12312	2.389	90.164	6.06	6.16885	0	0	2.63158	0
277	9.85614	1.776	68.321	16.946	15.1257	0	0	0	0.0697286
280	8.98217	0.533	37.165	61.138	11.1189	0	0	0	0.0966638
282	26.2931	0	23.014	70.183	6.8516	0	0	0	0
284	9.71283	2.085	78.659	16.028	15.6554	0	0	5.26316	0
285	9.55542	1.302	92.222	5.202	25.0283	14.2857	0	14.4737	0
288	10.0233	8.158	82.475	7.236	40.1116	0	0	1.31579	1.50357
291	12.4892	0.258	52.379	47.363	6.39691	0	0	0	0
292	21.2244	0.081	32.987	66.843	3.39308	0	33.3333	2.63158	0
295	23.3782	8.404	51.982	38.763	30.0381	0	0	0	0
297	15.8247	0.482	40.24	58.982	10.931	0	0	0	0.214166
298	9.90114	0.752	74.733	23.035	12.9036	0	0	0	0
305	10.2882	1.4	75.436	21.996	18.0605	85.7143	0	2.63158	0
318	0	5.821	35.557	18.18	18.1522	0	0	1.31579	0
372	0	7.454	33.039	4.973	22.1344	0	0	17.1053	0
394	9.61819	2.307	68.696	28.629	8.56323	0	0	6.57895	0.258294
420	0	2.755	11.452	85.792	10.645	0	0	1.31579	0.220518
423	36.2633	0.058	13.553	86.389	7.72006	0	0	5.26316	0.117044
424	43.4516	0.186	29.295	70.52	17.5562	0	0	0	0.999999
425	23.2022	2.226	75.83	21.944	23.1573	0	0	21.0526	0
429	10.9306	0.797	85.031	10.557	22.0892	0	0	10.5263	0
445	12.1983	0.296	32.838	66.865	7.69025	0	0	2.63158	0
459	11.7161	0.643	85.948	13.381	10.875	0	0	1.31579	0
462	0	2.374	67.565	29.297	17.1699	0	0	13.1579	0
464	0	10.909	24.948	12.191	60.1722	0	0	6.57895	0
466	22.8989	13.426	66.277	20.289	70.7978	0	0	22.3684	0
470	26.8719	0.407	72.17	27.423	11.753	0	0	0	0
473	12.1503	1.962	61.507	35.169	21.38	0	0	1.31579	0.528651
476	15.2727	0.379	71.094	28.318	6.9417	14.2857	0	1.31579	0

## Sheet: TS5. PNEC Soil Calculation
Compound	CAS	Koc (L/Kg)	Freshwater Norman (µg/L)	Henry Pa.m3.mol-1 (EPIWEB)	K soil-water	PNEC Soil ng/g (ww)	PNEC Soil ng/g (dw)
Naphthalene	91-20-3	730.6	2	53.3	22.1225	26.0265	29.4099
Acenaphthylene	208-96-8	2625	0.53	55.6	78.9547	24.6153	27.8153
Acenaphthene	83-32-9	2522	3.7	28.6	75.8624	165.112	186.577
Fluorene	86-73-7	4241	0.25	17	127.431	18.7399	21.1761
Phenanthrene	85-01-8	7421	0.5	5.2	222.83	65.5384	74.0584
Anthracene	120-12-7	7274	0.1	5.2	218.42	12.8483	14.5185
Fluoranthene	206-44-0	30060	0.0063	0.83	902	3.34271	3.77726
Pyrene	129-00-0	17180	0.028	0.84	515.6	8.49224	9.59623
Benzo[a]anthracene	56-55-3	99700	0.024	0.054	2991.2	42.2287	47.7184
Chrysene	218-01-9	110200	0.0029	0.508	3306.2	5.63999	6.37319
Benzo[b]fluoranthene	205-99-2	103800	0.00017	0.0821	3114.2	0.31142	0.351905
Benzo[k]fluoranthene	207-08-9	200700	0.0021	0.0821	6021.2	7.43795	8.40489
Benzo[a]pyrene	50-32-8	208800	0.00017	0.0821	6264.2	0.62642	0.707855
Indeno[1,2,3-cd]pyrene	193-39-5	652400	0.00036	0.0133	19572.2	4.1447	4.68351
Dibenzo[a,h]anthracene	53-70-3	473900	0.01	0.0496	14217.2	83.6306	94.5026
Benzo[ghi]perylene	191-24-2	567300	0.00017	0.0133	17019.2	1.70192	1.92317
HCBD	87-68-3	14070	0.1	1090	422.392	24.8466	28.0766
Alfa HCH	608-73-1	3915	0.02	25.9	117.652	1.38414	1.56408
Beta HCH	608-73-1	3915	0.02	25.9	117.652	1.38414	1.56408
Gamma HCH	608-73-1	3915	0.02	25.9	117.652	1.38414	1.56408
Delta HCH	319-86-8	3915	0.086	25.9	117.652	5.95182	6.72555
HCB	118-74-1	17340	0.0078	90.4	520.408	2.38775	2.69816
2 4 DDE	3424-82-6	161100	0.00076	3.56	4833.2	2.16072	2.44162
4 4 DDE	72-55-9	446300	0.0004	3.56	13389.2	3.1504	3.55995
2 4 DDD	72-54-8	167600	0.0005	4.4	5028.2	1.47888	1.67114
2 4 DDT	789-02-6	781000	6e-06	1.55	23430.2	0.0826948	0.0934452
4 4 DDD	72-54-8	167600	0.0005	4.4	5028.2	1.47888	1.67114
4 4 DDT	50-29-3	992600	0.01	1.55	29778.2	175.166	197.937
Malathion	121-75-5	101.8	0.006	8.5e-05	3.254	0.0114847	0.0129777
Chlorpyrifos	2921-88-2	7901	0.00046	0.256	237.23	0.0641917	0.0725366
Chlorfenvinfos	470-90-6	640.1	0.1	0.00523	19.403	1.14135	1.28973
PCB 28	7012-37-5	15070	0.11	0.171	452.3	29.2665	33.0711
PCB 52	35693-99-3	27420	0.021	12.6	822.801	10.164	11.4853
PCB 101	37680-73-2	67730	0.01	9.36	2032.1	11.9535	13.5075
PCB 118	31508-00-6	101800	0.01	9.36	3054.2	17.9659	20.3015
PCB 153	35065-27-1	227100	0.0046	6.94	6813.2	18.4357	20.8324
PCB 138	35065-28-2	153000	0.0035	6.94	4590.2	9.45041	10.679
PCB 180	35065-29-3	440400	0.0014	5.14	13212.2	10.8806	12.2951
NP	104-40-5	18970	0.25	0.605	569.3	83.7206	94.6043
DMP	131-11-3	47.74	192	0.0227	1.6322	184.343	208.307
DEP	84-66-2	135.7	73	0.0399	4.271	183.402	207.244
DBP	84-74-2	1919	10	0.124	57.77	339.824	384.001
DiBP	84-69-5	1168	1.11	0.124	35.24	23.0097	26.0009
BBZP	85-68-7	2572	5.2	0.00428	77.36	236.631	267.393
DEHP	117-81-7	99470	1.3	1.2	2984.3	2282.11	2578.79
BPA	80-05-7	1245	0.24	9.28e-07	37.55	5.30118	5.99033
TDCPP	13674-87-8	1115	1.1	0.000264	33.65	21.7735	24.6041
TCEP	115-96-8	66.83	65	0.00258	2.2049	84.305	95.2647
TBOEP	78-51-3	677.5	24	1.21e-06	20.525	289.765	327.434
EHDPHP	1241-94-7	7384	0.018	0.0251	221.72	2.34762	2.65281

## Sheet: TS6. HCPC output
Cluster 1
	v test	Mean in category	Overall mean	SD in category	Overall SD	p-value
DDTs	-2.30273	-0.0907401	7.33292e-17	0.957894	0.996422	0.0212943
km of Roads	-3.01746	-0.118904	-8.64884e-18	0.904759	0.996422	0.00254906
Artificial	-3.56532	-0.140493	-1.63808e-17	0.63534	0.996422	0.000363407
PCB 101	-6.2123	-0.244799	9.15686e-18	0.208298	0.996422	5.22132e-10
Anthracene	-6.41657	-0.252848	2.35922e-17	0.290524	0.996422	1.39382e-10
PCB 138	-6.42176	-0.253053	-3.19127e-17	0.182506	0.996422	1.34712e-10
Benzo[k]fluoranthene	-6.57768	-0.259197	5.50279e-17	0.756073	0.996422	4.77829e-11
PCB 180	-6.60437	-0.260249	7.78147e-18	0.228155	0.996422	3.99209e-11
PCB 153	-7.00472	-0.276024	-6.6539e-18	0.313145	0.996422	2.4749e-12
Benzo[b]fluoranthene	-7.21486	-0.284305	7.95495e-18	0.693226	0.996422	5.39898e-13
Fluorene	-7.23179	-0.284973	-2.14114e-17	0.112631	0.996422	4.76664e-13
Fluoranthene	-7.31513	-0.288257	3.19189e-17	0.735631	0.996422	2.57123e-13
Chrysene	-7.658	-0.301768	3.56857e-17	0.656994	0.996422	1.88849e-14
Phenanthrene	-7.66659	-0.302106	5.40738e-17	0.63444	0.996422	1.76623e-14
Pyrene	-7.77011	-0.306185	7.48285e-17	0.704187	0.996422	7.8421e-15
Benzo[ghi]perylene	-7.95756	-0.313572	6.43335e-17	0.690988	0.996422	1.75468e-15
Indeno[1,2,3-cd]pyrene	-8.08981	-0.318783	-3.72718e-17	0.613353	0.996422	5.97592e-16
Benzo[a]anthracene	-8.307	-0.327341	2.87468e-17	0.577688	0.996422	9.81564e-17
Benzo[a]pyrene	-8.54727	-0.33681	-3.92543e-17	0.464523	0.996422	1.26032e-17
Cluster 2
	v test	Mean in category	Overall mean	SD in category	Overall SD	p-value
PCB 138	9.88504	3.64159	-3.19127e-17	1.46912	0.996422	4.834e-23
PCB 180	9.77744	3.60195	7.78147e-18	1.51185	0.996422	1.40721e-22
PCB 153	9.61788	3.54317	-6.6539e-18	1.32104	0.996422	6.72025e-22
PCB 101	9.45636	3.48367	9.15686e-18	2.1322	0.996422	3.18864e-21
Artificial	7.38071	2.71901	-1.63808e-17	2.29909	0.996422	1.5745e-13
km of Roads	4.55856	1.67935	-8.64884e-18	1.4114	0.996422	5.15066e-06
DEP	4.06768	1.49851	6.34413e-18	1.61496	0.996422	4.74826e-05
DiBP	2.90782	1.07123	-1.74464e-17	1.68355	0.996422	0.00363952
Pyrene	2.68608	0.989535	7.48285e-17	1.13142	0.996422	0.00722967
Industrial Sites	2.53411	0.933551	-2.00237e-17	1.67608	0.996422	0.0112733
Acenaphthene	2.4478	0.901756	1.50673e-17	0.992002	0.996422	0.014373
Incineration Plants	2.30148	0.847852	-9.71445e-18	1.83967	0.996422	0.0213645
Benzo[ghi]perylene	2.14644	0.790735	6.43335e-17	0.893223	0.996422	0.0318381
Cluster 3
	v test	Mean in category	Overall mean	SD in category	Overall SD	p-value
Benzo[a]pyrene	9.39508	2.06719	-3.92543e-17	0.946381	0.996422	5.71773e-21
Benzo[a]anthracene	9.04475	1.99011	2.87468e-17	0.780777	0.996422	1.50004e-19
Indeno[1,2,3-cd]pyrene	8.74919	1.92507	-3.72718e-17	0.736481	0.996422	2.14896e-18
Chrysene	8.3147	1.82947	3.56857e-17	0.798491	0.996422	9.19868e-17
Phenanthrene	7.98961	1.75794	5.40738e-17	0.990299	0.996422	1.35371e-15
Benzo[b]fluoranthene	7.96773	1.75313	7.95495e-18	0.849931	0.996422	1.61612e-15
Benzo[ghi]perylene	7.70747	1.69587	6.43335e-17	0.783684	0.996422	1.28332e-14
Fluorene	7.56296	1.66407	-2.14114e-17	1.99547	0.996422	3.94006e-14
Fluoranthene	7.36231	1.61992	3.19189e-17	0.7068	0.996422	1.80755e-13
Pyrene	7.14162	1.57136	7.48285e-17	0.77933	0.996422	9.22354e-13
Anthracene	6.9728	1.53422	2.35922e-17	2.03116	0.996422	3.10697e-12
Benzo[k]fluoranthene	6.96859	1.53329	5.50279e-17	1.02164	0.996422	3.20142e-12
HCB	2.13102	0.468885	-1.98502e-17	2.07093	0.996422	0.0330879
DDTs	2.06021	0.453306	7.33292e-17	1.05252	0.996422	0.0393782

## Sheet: TS7.Risk Quotients (RQs) 
ID Sample	Naphthalene	Acenaphthylene	Acenaphthene	Fluorene	Phenanthrene	Anthracene	Fluoranthene	Pyrene	Benzo[a]anthracene	Chrysene	Benzo[b]fluoranthene	Benzo[k]fluoranthene	Benzo[a]pyrene	Indeno[1,2,3-cd]pyrene	Dibenzo[a,h]anthracene	Benzo[ghi]perylene	HCBD	HCHs	HCB	2 4 DDE	4 4 DDE	2 4 DDD	2 4 DDT	4 4 DDD	4 4 DDT	Malathion	Chlorpyrifos	Chlorfenvinphos	PCB 28	PCB 52	PCB 101	PCB 118	PCB 153	PCB 138	PCB 180	NP	DMP	DEP	DBP	DiBP	BBZP	DEHP	BPA	TDCPP	TDCEP	TBOEP	EHDPHP	RQ<0.01	0.01>RQ<0.1
1-1S	0	0.28337	0.0375873	2.70207	0.310529	0.234312	32.131	11.8661	1.25759	5.67578	11.3667	3.88726	53.8618	9.71615	0.0730872	19.2762	0	0	0	0	35.1563	1.00035	219.052	16.7183	1.55727	0	0	0	0	0	0	0	0	0.0540207	0	0	0	0	0	0	0.0939008	0	0	0	0	0	0	25	4
4-1S	0	0	0.0599105	0	0.048425	0.0429836	5.30915	1.25486	0.172533	0.693024	18.5597	0.430928	0	0	0	2.5506	0	0	0	0	0	0	0	0	0	0	0	0	0	0	0	0	0	0	0	0	0	0	0	0	0	0	0	0	0	0	0	37	3
7-1S	0	0	0	0	0.0521019	0.306829	4.33711	1.34361	0.13904	0	51.7021	1.9457	0	1.66605	0	3.04971	0	0	0	0	0	0	0	0	0	0	0	0	0	0	0	0	0.0179924	0	0	0	0	0	0	0	0	0	0	0	0	0	0	37	2
8-1S	0	0	0	0	0	0	0	0.101227	0.0617476	0	7.02665	0.521863	0	0	0	0	0	0	0	0	0	0	0	0	0	0	0	0	0	0	0	0	0	0	0	0	0	0	0	0	0	0	0	0	0	0	0	43	1
9-1S	0	0	0	0	0	0	1.16827	0.402579	0	0	29.8108	1.13999	0	0	0	0	0	0	0	0	0	0	0	0	0	0	5798.07	0	0	0	0	0	0	0	0	0	0	0	0	0	0	0	0	0	0	0	0	42	0
11-1S	0	0	0	0	0	0	0	0.139075	0	0	13.115	0.523353	0	0	0	0	0	0.0233746	0	0	0	0	0	0	0	0	2181.83	0	0	0	0	0	0	0	0	0	0	0	0	0	0	0	6.18887	0	0	0	0	41	1
12-1S	0	0	0	0	0.0732651	0	3.9967	1.03797	0.0927307	0	31.0078	1.18213	0	0	0	2.30282	0	0	0	0	0.0477535	0	0	0	0.0334464	0	4002.02	0	0	0	0	0	0	0	0	0	0	0	0	0	0	0	0	0	0	0	0	37	4
13-1S	0.81498	0	0	0.671353	0.88432	5.21094	7.37107	3.22199	1.27053	2.7927	198.868	7.36781	0	4.42027	0	12.0375	0	1.67683	0	0	0.946653	0	0	0	0.0195574	0	0	0	0	0	0.00804889	0	0.0132844	0	0	0	0	0	0	0	0	0	0	0	0	0	0	31	2
14-1S	0	0	0	0	0.0452273	0	2.6863	0.750898	0.0897886	0	21.9837	0.849774	0	0	0	1.4873	0	0.0149427	0	0	0.0308993	0	0	0	0.0155982	720.412	0	0	0	0	0	0	0	0	0	0	0	0	0	7.08414	0	0	0	0	0	0	0	35	5
15_1S	0	0	0.0831086	0	0	0	0	0.475337	0	0	0	0	0	0	0	0	0	0	0	0	0	0	0	0	0	0	0	0	0	0	0	0	0	0	0	0	0	6.88764	1.10076	70.7601	0	0	10.8204	0	0	0	43.1542	40	1
16_1S	0	0	0.0693523	0	0	0	2.91801	1.04983	0.0613276	0	0	0.348432	0	0	0	4.1638	0	0	0	0	0.550705	0	0	0.113005	0	0	0	0	0	0	0.00369675	0	0.0053126	0	0	0	0	0	0	6.83393	0	0.579594	0	0	0	0	0	37	2
18-1S	2.23954	0	0	0	0	0	1.58783	0.556429	0.099876	0	67.3459	2.5212	0	2.13454	0	4.04052	0	0.0590879	0	0	0	0	0	0	0	0	10992.6	0	0	0	0	0	0	0	0	0	0.0520246	0	0	0	0	0	0	0	0	0	0	36	3
19_1S	0	0	0.046595	0	0	0	0	0.521768	0	0	0	0.260631	0	0	0	2.52374	0	0	0	0	0.0525686	0	0	0	0	0	0	0	0	0	0	0	0	0	0	0	0	3.34373	0	7.06039	0	0.516873	0	0	0	0	0	39	2
20_1S	0	0	0.0375801	0	0.0169185	0.107126	3.3461	1.90439	0.0590084	0.614457	15.1872	0.571025	0	2.25706	0	4.88159	0	0	0	0	0.0365314	0	0	0	0	0	0	0	0	0	0	0	0	0	0	0	0	0	0	0	0	0.52307	0	0	0	0	0	34	4
21_1S	0	0	0.0667397	0	0.122901	0	0	0.279515	0	0	4.87395	0	0	0	0	3.0109	0	0	0	0	0.029979	0	0	0	0	0	0	0	0	0	0	0	0	0	0	0	0	0	0	7.85101	0	0	0	0	0	0	0	40	2
22_1S	0	0	0	0	0.0319855	0	0	0.301206	0.0590785	0	35.7043	1.35365	0	0	0	3.22808	0	0	0	0	0	0	0	0	0	0	0	0	0	0	0	0	0	0	0	0	0	0	0	0	0	0	0	0	0	0	0	41	2
23-1S	0	0	0	0.0423181	0.114813	0.117927	10.5228	3.40328	0.679548	1.98557	70.6041	2.64127	50.6302	7.22382	0	14.6462	0	0.0200218	0.0833212	0	0	0	0	0.0665018	0	0	4239.29	0	0	0	0.0179751	0	0.0176957	0	0	0	0	0	0	0	0	0	0	0	0	0	0	29	6
24_1S	0	0	0	0	0	0	1.21485	0.391925	0.0782324	0	76.74	4.08017	23.7123	4.18915	0	7.97916	0	0	0	0	0	0	0	0	0	0	3706.88	0	0	0	0	0	0	0	0	0	0	0	0	0	0	0	0	0	0	0	0	38	1
27_1S	0	0	0	0	0.032354	0	3.78076	1.08099	0.231641	0.721548	49.3585	1.85687	27.6927	3.92936	0	6.34104	0	0	0	0	0	0	0	0	0.0203814	0	0	0	0	0	0.00437201	0	0.00412783	0	0	0	0	0	0	0	0	0	0	0	0	0	0	36	2
31_1S	0	0	0	0	0.0941182	0	9.20131	2.62803	0.848579	2.79251	185.066	3.73772	66.6989	8.6383	0	16.1898	0	0	0.0805269	0	0.524819	0	0	0	0	0	0	0	0	0	0.00365181	0	0.0283945	0	0.0519571	0	0	0	0	0	0	0	0	0	0	0	0	33	4
33_1S	0	0	0	0	0	0	1.69614	0.465416	0.0830032	0	17.7238	0.481665	0	0	0	2.84095	0	0	0	0	0.0477535	0	0	0	0	0	2968.29	0	0	0	0	0	0.00553279	0	0	0	0	0	0	0	0	0	0	0	0	0	0	39	2
35_1S	0	0.173789	0	0.289193	0.605257	0.43584	46.1172	12.8186	3.81099	12.1036	669.314	23.6989	347.075	52.7976	0.167434	91.8709	0	2.62937	0	0	0.182406	0	0	0	0	0	0	0	0	0	0	0	0.186849	0.366665	0.316875	0	0	0	0	0	0	0	0	0	0	0.130139	0	27	0
36_1S	0	0	0.28093	0	0	0	0	0	0.0703225	0	90.2484	5.80949	138.538	29.8275	1.58363	71.3336	0	0	0	0	0.269744	0	20.7818	3.47449	0.0481212	0	0	0	0	0	0	0	0.0324931	0	0	0	0	0	0	0	0	0	24.7651	1.12317	0	2.51553	0	31	3
39_1S	0	0	0	0	0.0448451	0	3.52607	0	0	1.98868	0	1.13906	0	1.528	0	0	0	0	0	0	0.0492162	0	0	0	0	0	0	0	0	0	0.0028174	0	0.00364635	0.00805806	0	0	0	0	0	0	0	0	0	0	0	0	0	41	2
42_1S	0	0	0	0.1465	0.306772	0.302651	24.3054	7.02554	1.79823	5.64227	385.363	13.1898	162.248	23.6168	0.069968	40.6375	0	0	0	0	0.57407	0	0	0	0.0213455	0	0	0	0	0	0.0158128	0	0.0808667	0.157315	0.0532677	0	0	0	0	0	0	0	0	0	0	0	0	28	5
46_1S	0	0	0	0	0.0543518	0	2.37438	0.774859	0.163006	0	52.9887	1.99219	0	3.38878	0	5.41458	0	0.0705667	0	0	0	0	0	0	0	0	13571.2	0	0	0	0	0	0	0	0	0	0	0	0	0	0	0	0	0	0	0	0	37	2
47_1S	0	0	0.0507763	0.0323967	0	0	1.76519	0.416928	0.0729154	0	42.5944	1.60917	19.571	4.22312	0	7.04554	0	0	0	0	0.190258	0	0	0	0	0	8001.39	0	0	0	0	0	0	0	0	0	0.0365931	6.21494	0	0	0	0	0	0	0	0	0	33	4
48_1S	0	0	0.0302299	0	0	0	1.7658	0.48339	0.0902005	0	52.7745	1.98424	0	2.68288	0	5.55232	0	2.70262	0	0	0.49581	0	0	0	0.014644	0	9106.15	0	0	0	0.00404216	0	0.0182206	0	0	0	0	3.49361	0	0	0	0	0	0	0	0	0	33	4
53-1S	0	0	0.0373111	0	0	0	0	0.164813	0	0	0	0	0	0	0	0	0	0	0	0	0	0	0	0	0	0	9372.84	0	0	0	0	0	0	0	0	0	0	0	0	0	0	0	0	0	0	0	0	44	1
55_1S	0	0	0.0526238	0	0	0	0	0.274965	0	0	0	0	0	0	0	1.41654	0	0	0	0	0.127032	0	0	0	0	0	0	0	0	0	0	0	0.00594092	0	0	0	0	2.86836	0	0	0	0	0	0	0	0	0	42	1
56-1S	0	0	0	0	0.0330588	0	3.09543	0.76791	0.0765041	0	38.1006	1.4435	0	0	0	1.94417	0	61.0973	0	0.127312	8.0073	0.378779	22.8774	3.10821	0.196887	358.567	8921.09	0	0	0	0	0	0	0	0	0	0.0324197	0	0	0	0	0	0	0	0	0	0	30	3
58-1S	0	0	0	0	0	0	0	0.0845105	0	0	13.0958	0.522072	0	0	0	0	0.00978487	0.0237481	0.112733	0.0572421	6.55675	0.41322	0	1.91457	0.0296472	0	10851.9	0	0	0	0.00668963	0	0.0235574	0	0	0	0	0	0	0	0	0	0	0	0	0	0	35	5
59-1S	0	0.200565	0.0762157	0.0387485	0	0	0	0.146295	0	0	6.00193	0.180666	0	0	0	0	0	0	0	0	0.154799	0	0	0.360788	0	0	2435.41	0	0	0	0	0	0	0	0	0	0.0620885	2.95702	0	0	0	0	0	0	0	0	0	36	3
61-1S	0	0	0	0	0	0	1.17363	0.309351	0.0593039	0	8.10895	0.405865	0	0	0	0	0	0	0	0	0	0	0	0	0	0	10237.4	0	0	0	0	0	0	0	0	0	0	0	0	0	0	0	0	0	0	0	0	41	1
64-1S	0	0	0.0271142	0	0	0	1.11612	0.334356	0	0	27.4676	1.05621	0	0	0	0	0	0	0	0.780645	100.677	1.1178	90.1817	26.7818	1.06488	0	1722.11	0	0	0	0	0	0	0	0	0	0.0289665	0	0	0	0	0	0	0	0	0	0	34	2
67-1S	0	0	0.050553	0	0	0	0	0	0	0	2.96109	0	0	0	0	0	0	0	0	0	0.0686672	0	0	0	0	0	10855.6	0	0	0	0	0	0	0	0	0	0	0	0	0	0	0	0	0	0	0	0	43	2
68_1S	0	0	0.044031	0	0	0	0	0.0891837	0	0	0	0.345806	0	0	0	3.57486	0	0	0	0	0.624394	0	0	0.0928802	0	0	0	0	0	0	0	0	0	0	0	0	0	0	0	0	0	0.561773	0	0	0	0	0	40	3
71_1S	0	0	0.08594	0	0	0	1.91202	1.76743	0	0	0	0	0	0	0	0	0	0	0	0	0.0867305	0	0	0	0	120.091	0	0	0	0	0.102039	0	0.254377	0.527341	0.40711	0	0	3.82517	1.64141	112.329	0	0	11.8229	0	0	0	0	34	2
72_1S	0	0	0.0769809	0	0.284598	0.378597	80.8253	112.613	0.26698	1.92009	91.2318	1.85147	79.5722	9.90721	0	73.9517	0	0.0987347	0	0	0.0824693	0	0	0.0626931	0	79.1492	0	0	0	0	0	0	0.250288	0.437663	0.491415	0	0	15.184	0.84539	34.7696	0.148191	0.926391	9.13976	0	0	0.19175	0	21	4
73_1S	0	0	0.0276619	0	0	0	0	0.363949	0	0	0	0.226468	0	0	0	3.61641	0	0	0	0	0.0535204	0.204829	0	0.112306	0	0	0	0	0	0	0.0560817	0	0.305181	0.456667	0.588519	0	0	6.58332	0	0	0	0.532214	0	0	0	0	0	34	3
81_1S	0	0.290572	0.108965	0.194828	0.256562	0.439435	22.9508	7.43698	1.17296	4.09266	281.035	10.6369	118.393	15.8493	0.0705306	31.7515	0	0	0	0	0.0980283	0	0	0	0	0	10295.5	0	0	0	0	0	0.0118169	0	0	0	0.0978072	14.9212	0	0	0	0	0	0	0	0	0	27	4
83-1S	0	0	0	0	0.0295408	0	2.58811	0.707916	0.196405	0.705087	171.568	6.3618	37.8524	5.48194	0	11.469	0	0	0.179516	0	0.0308993	0	0	0	0	0	0	0	0	0	0	0	0	0	0	0	0	0	0	0	0	0	0	0	0	0	78.0145	34	2
85_1S	0	0	0	0	0.173367	0.160922	13.4403	3.01158	0.298735	3.72695	23.5788	2.01185	0	0	0	0	0	0	0	0	2.34472	0	0	0.375477	0.0192485	245.401	0	0	0	0	0	0	0	0	0	0	0	0	0	0	0	0	0	0	0	0	0	35	1
86_1S	0	0	0	0	0	0	0	0	0	0	0	0	0	0	0	0	0	0	0	0	0.0221539	0	0	0	0	0	0	0	0	0	0	0	0	0	0	0	0	0	0	0	0	0	0	0	0	0	0	46	1
89_1S	0	0	0	0	0	0	0	0	0	0	0	0	0	0	0	0	0	0	0	0	0	0	0	0	0	0	0	0	0	0	0	0	0	0	0	0	0	0	0	0	0	0	0	0	0	0	0	47	0
90_1S	0	0	0	0	0	0	0	0	0	0	0	0	0	0	0	0	0	0	0	0	0	0	0	0	0	0	0	0	0	0	0	0	0	0	0	0	0	0	0	0	0	0	0	0	0	0	0	47	0
95_1S	0	0	0	0	0	0	0	0	0	0	0	0	0	0	0	0	0	0	0.0445102	0	0.0325468	0	0	0	0	0	0	0	0	0	0	0	0	0	0	0	0	0	0	0	0	0	0	0	0	0	0	45	2
99_1S	0	0	0	0	0	0	0	0	0	0	0	0	0	0	0	0	0	0.0648419	0	0	0.110133	0	0	0	0	0	0	0	0	0	0	0	0	0	0	0	0	0	0	0	0	0	0	0	0	0	0	45	1
100_1S	0	0	0	0	0.0735922	0	10.8759	1.92465	0.312901	3.70966	68.3052	2.1847	20.3423	2.79595	0	1.86185	0	0	0	0	0.12497	0	0	0	0	0	0	0	0	0	0	0	0.00503406	0	0	0	0	0	0	0	0	0	0	0	0	0	0	36	1
103_1S	0	0	0	0	0	0	0	0	0	0	0	0	0	0	0	0	0	0	0	0	0.221032	0	0	0	0.0173792	0	0	0	0	0	0	0	0	0	0	0	0	0	0	0	0	0	0	0	0	0	0	45	1
104_1S	0	0	0	0	0.0881556	0	5.64692	0.594999	0.0790787	2.34436	6.1597	1.28621	0	0	0	0	0	0.0923261	0	0	0.0768876	0	0	0	0	0	0	0	0	0.00220173	0.00314182	0	0.0091403	0.0178756	0.0138237	0	0	0	0	0	0	0	0	0	0	0	0	36	6
108_1S	0	0	0	0	0	0	0	0	0	0	0	0	0	0	0	0	0	0.632904	0	0	0.861663	0	0	0.848563	0.0379413	0	0	0	0	0	0	0	0	0	0	0	0	0	0	0	0	0	0	0	0	0	0	43	1
109_1S	0	0	0	0.167854	0.811564	0.883251	44.5685	14.5808	1.35732	9.52149	128.197	6.37419	80.2962	10.5626	0.117008	24.2339	0	0	0.229676	0.464619	2.41093	0.0749276	0	0.115603	0	0	0	0	0	0	0	0	0.00421437	0.00625678	0	0	0	0	0	0	0	0	0	0	0	0	0	29	1
111_1S	0	0	0	0	0	0	0	0	0	0	0	0	0	0	0	0	0	0	0	0	0	0	0	0	0	0	0	0	0	0.0100085	0	0	0	0	0	0	0	0	0	0	0	0	0	0	0	0	0	46	1
114_1S	0	0	0	0	0	0	0	0	0	0	0	0	0	0	0	0	0	0	0	0	0.0193347	0	0	0	0	0	0	0	0	0	0	0	0	0	0	0	0	0	0	0	0	0	0	0	0	0	0	46	1
118_1S	0	0	0	0	0	0	0	0	0	0	0	0	0	0	0	0	0	0.0309907	0	0	0.0300336	0	0	0	0	0	0	0	0	0	0	0	0	0	0	0	0	0	0	0	0	0	0	0	0	0	0	45	2
119_1S	0	0	0	0	0	0	0	0	0	0	0	0	0	0	0	0	0	266.728	0	0	0	0	0	0	0	0	0	0	0	0	0	0	0	0	0	0	0	0	0	0	0	0	0	0	0	0	0	46	0
121_1S	0	0	0	0	0.154622	0	7.26017	1.04946	0.0920753	2.41224	7.44378	1.33964	0	0	0	0	0	0	0	0	0.0305263	0	0	0	0	0	0	0	0	0	0	0	0	0	0	0	0	0	0	0	0	0	0	0	0	0	0	39	2
123_1S	0	0	0	0	0.131201	0	9.59525	1.57122	0.177802	2.77	18.6764	1.80795	0	0	0	0	0	0.0554738	0	0	0.0328492	0	0	0	0	244.554	0	0	0	0	0.0025048	0	0.00575398	0.0140993	0	0	0	0	0	0	0	0	0	0	0	0	0	36	3
126_1S	0	0	0	0	0.0833877	0	5.88625	0.91403	0.0906339	2.28752	9.86244	1.3321	0	0	0	0	0	0.0290753	0	0	0.0255007	0	0	0	0	0	0	0	0	0	0	0	0	0	0	0	0	0	0	0	0	0	0	0	0	0	0	38	4
127_1S	0	0	0	0	0.0279693	0	0	0.229813	0	0	3.32953	0	0	0	0	0	0	0	0	0	0.157718	0	0	0	0	0	0	0	0	0	0	0	0	0	0	0	0	0	0	0	0	0	0	0	0	0	0	43	1
128_1S	0	0	0	0	0	0	0	0	0	0	0	0	0	0	0	0	0	0.0449242	0	0	0	0	0	0	0	0	0	0	0	0	0	0	0	0	0	0	0	0	0	0	0	0	0	0	0	0	0	46	1
129_1S	0	0	0	0	0	0	0	0	0	0	0	0	0	0	0	0	0	0.0170036	0	0	0	0	0	0	0	0	0	0	0	0	0	0	0	0	0	0	0	0	0	0	0	0	0	0	0	0	0	46	1
130_1S	0	0	0	0	0.150376	0.136768	12.0557	2.52281	0.181167	3.05961	16.6219	1.7223	0	0	0	0	0	0	0	0	0.276454	0	0	0	0	0	0	0	0	0.013434	0.00373181	0.00508981	0	0.0128714	0	0	0	0	0	0	0	0	0	0	0	0	0	36	2
133_1S	0	0	0	0	0.09203	0	5.66402	0.966072	0.137168	2.42245	15.3686	1.63693	0	0	0	0	0	0.840162	0.104801	0	0.611555	0	0	0.201847	0	245.245	0	0	0	0	0.0067949	0	0.0276295	0.040256	0.0430658	0	0	0	0	0	0	0	0	0	0	0	0	32	4
135-1S	0	0	0	0	0.0516334	0	5.4109	1.56122	0.373995	1.21609	49.6402	1.86925	29.2274	4.32838	0	7.77531	0	0.0124744	0.024124	0	0.659065	0	0	0.187645	0.0135103	0	0	0	0	0	0.0300429	0	0.0262515	0	0	0	0	0	0	0	0	0	0	0	0	0	0	30	6
136-1S	0	0	0	0	0	0	0	0.250438	0	0	28.8629	1.10227	0	1.54337	0	2.27517	0	0	1.08065	0	0	0	0	0	0	0	2556.95	0	0	0	0	0	0.00464333	0	0	0	0	2.57697	0	0	0	0	0	0	0	0	0	39	0
137-1S	0	0	0.0881097	0	0	0	0	0.273158	0.108931	0	38.1334	1.44472	0	1.89216	0	2.96248	0	0	0	0	0	0	0	0	0	0	21605.2	0	0	0	0	0	0.00606265	0	0	0	0	0	0	0	0	0	0	0	0	0	0	39	1
140_1S	0	0	0.0291234	0	0	0	1.10358	0.52075	0	0	0	0.210861	0	0	0	3.15077	0	0	0	0.0946075	1.01703	0.164808	0	0.344928	0	0	0	0	0	0.0205991	0.0513671	0	0.0655282	0.134196	0.104045	0	0	0	0	7.23069	0	0	0	0	0	0	0	32	5
142-1S	0	0	0.0734786	0.121731	0.224824	0	20.0655	6.55076	1.00777	2.93336	370.717	13.7005	100.574	14.6833	0	22.3919	0	2.81183	0	0	2.64974	0	0	0.211871	0.0394448	0	2707.6	0	0	0	0.0230492	0	0.0103939	0	0	0	0	0	0	0	0	0	0	0	0	0	0	28	4
143-1S	0	0	0	0	0	0	1.86076	0.57032	0.158763	0	13.8443	0.549654	0	1.72363	0	2.71379	0	0.0347358	0.814606	0	0.129361	0	0	0	0.0425296	0	9479.35	0	0	0	0	0	0.00481674	0	0	0	0	0	0	0	0	0	0	0	0	0	0	35	2
144-1S	0	0	0	0	0	0	0	0.293533	0	0	26.0229	0.981882	0	0	0	1.54189	0	0	0	0.860436	55.253	1.43119	296.776	33.6495	1.08345	0	13677.1	0	0	0	0	0	0	0	0	0	0	0	0	0	0	0	0	0	0	0	0	36	0
147_1S	0	0	0	0	0	0	0	0	0	0	0	0	0	0	0	0	0	0	0	0	0.126673	0	0	0	0	0	0	0	0	0	0	0	0	0	0	0	0	0	0	0	0	0	0	0	0	0	0	46	0
148_1S	0	0	0	0	0	0	0	0.200885	0	0	20.5967	0.798492	0	0	0	1.57655	0	0	0	0	0.0641837	0	0	0	0	0	0	0	0	0	0	0	0.00704968	0	0	0	0	0	0	0	0	0	0	0	0	0	0	42	1
149_1S	0	0	0	0	0.0675518	0	4.69174	1.40796	0.372314	1.30054	79.4638	0.674625	55.3392	3.34621	0	7.44832	0	0	0	0	0.0912209	0	0	0	0	0	0	0	0	0	0.00575565	0	0.0247081	0	0.0680134	0	0	0	0	0	0	0	0	0	0	0	0	34	4
150_1S	0	0	0	0	0.03574	0	1.94876	0.619584	0.12513	0	28.9546	1.34489	19.749	2.59092	0	4.74509	0	0.0239692	0	0	3.96816	0	35.3204	0.582543	0.329557	0	0	0	0	0	0	0	0	0	0	0	0	0	0	0	0	0	0	0	0	0	0	33	2
151-1S	0	0	0.0529842	0	0.0278063	0	1.7842	1.2643	0.122616	0	49.307	1.85646	0	1.84034	0	4.45392	0	0	0	0	0.104497	0	0	0	0	0	0	0	0	0	0.00933783	0	0.0503471	0	0.025387	0	0	0	0	0	0	0	7.68049	0	0	0	0	34	4
154-1S	2.91079	0	0.0557148	0.181327	0.0343614	0	0	0.379967	0.0628519	0	31.7516	1.20954	0	0	0	5.2982	0	0.122407	0	0	0.263557	0	0	0	0	0	10787	0	0	0.00503422	0.0386516	0	0.144433	0.269706	0.194991	0	0.154861	10.0974	0	0	0	0	0	0	0	0	0	29	4
157_1S	0	0	0	0	0	0	0	0.378677	0.119342	0	16.6683	0.70123	0	0	0	3.76072	0	0	0	0	1.48741	0	0	0	0	0	0	0	0	0	0	0	0.034864	0	0.0105272	0	0	0	0	0	0	0	0	0	0	0	0	39	2
159-1S	0	0.0522336	0	0.201083	0.34982	0.294598	23.0472	6.41167	1.40565	4.63645	454.466	16.7933	125.504	16.3955	0.0712655	30.5746	0	0.0198582	0	0	1.78737	0	13.3061	2.10501	0.0418519	0	10403.8	0	0.0128421	0	0.0105232	0	0.0909212	0.192457	0.162242	0	0	0	0	0	0	0	0	0	0	0	0	22	7
165_1S	0	0	0	0	0	0	0	0	0	0	0	0	0	0	0	0	0	0.617451	0	0.242566	21.3696	0.183238	17.3331	2.50307	0.086593	0	0	0	0	0.00361273	0	0	0	0	0	0	0	0	0	0	0	0	0	0	0	0	0	40	1
166_1S	0	0	0	0	0	0	0	0	0	0	0	0	0	0	0	0	0	0.0478165	0	0	0.068091	0	0	0	0	0	0	0	0	0	0.00367792	0	0.0203269	0.0379428	0.0291259	0	0	0	0	0	0	0	0	0	0	0	0	42	5
169_1S	0	0	0	0	0	0	0	0	0	0	0	0	0	0	0	0	0	0.0785583	0	0	0.352432	0	0	0.0413316	0	244.963	0	0	0	0.00911722	0.0171263	0.00750181	0.0242182	0.0482989	0.0332884	0	0	0	0	0	0	0	0	0	0	0	0	39	6
172-1S	0	0	0	0	0	0	0	0	0	0	0	0	0	0	0	0	0	0	0	0	0	0	0	0	0	0	0	0	0	0	0	0	0	0	0	0	0	0	0	0	0	0	0	0	0	0	0	47	0
174_1S	0	0	0	0	0	0	0	0	0	0	0	0	0	0	0	0	0	0	0	0	0.0652724	0	0	0	0	0	0	0	0	0	0	0	0	0	0	0	0	0	0	0	0	0	0	0	0	0	0	46	1
175_1S	0	0	0	0	0	0	0	0	0	0	0	0	0	0	0	0	0	0	0	0	0	0	0	0	0	0	0	0	0	0	0	0	0	0	0	0	0	0	0	0	0	0	0	0	0	0	0	47	0
182_1S	0	0	0	0	0	0	0	0	0	0	0	0	0	0	0	0	0	0	0	0	0	0	0	0.0617576	0.0319004	0	3803.43	0	0	0	0	0	0	0	0	0	0	0	0	0	0	0	0	0	0	0	0	44	2
184-1S	0	0	0	0	0	0	0	0	0	0	0	0	0	0	0	0	0	0	0.174864	0	0	0	0	0	0	0	0	0	0	0	0	0	0	0	0	0	0	0	0	0	0	1.41667	0	0	0	0	0	45	0
188_1S	0	0	0.0500268	0	0	0	0	0	0	0	0	0	0	0	0	2.22674	0	0	0	0	0.0450122	0	0	0	0	0	0	0	0	0	0	0	0	0	0	0	0	0	0	0	0	0	0	0	0	0	0	44	2
192-1S	0	0	0.0397074	0	0	0	0	0.226627	0	0	34.5502	1.31267	0	0	0	1.95707	0	0.0111101	0.0361216	0	0	0	0	0	0	0	3348.26	0	0	0	0	0	0	0	0	0	0	0	0	0	0	0	0	0	0	0	0	39	3
197-1S	0	0	0	0.0507847	0.0754848	0	3.39355	1.31817	0.243037	0.964118	93.4912	3.48466	0	4.29294	0	11.8509	0	19.6816	0.0643994	0	0.684546	1.31441	82.413	9.28321	0.622061	0	13140.9	0	0	0	0.0431958	0	0.197176	0.434464	0.289047	0	0	0	0	0	0	0	0	0	0	0	0	25	4
200_1S	0	0.164122	0	0	0.142754	0.526872	27.3947	13.0564	0.936487	13.283	410.306	0	201.904	29.2274	0.0655009	59.2015	0	0.0383553	0	0	0.432292	0.286236	19.2694	1.28642	0	0	0	0	0	0	0	0	0.028686	0	0.0599734	0	0	0	0	0	0	0	0	0	0	0	0	28	4
202-1S	0	0	0	0	0.0915526	0	9.15717	2.99317	0.51423	1.66705	244.204	9.03847	65.7818	9.74227	0	16.3568	0	0	0	0	0.0456012	0	0	0	0	0	0	0	0	0	0	0	0	0	0	0	0	0	0	0	0	0.516808	0	0	0	0	0	35	2
204-1S	0	0	0.0731835	0	0	0	0	0	0	0	5.9085	0	0	0	0	0	0	0	0.512243	0	0	0	0	0	0	0	21880.9	0	0	0	0	0	0	0	0	0	0	0	0	0	0	0	0	0	0	0	0	43	1
207_1S	0	0	0	0	0	0	0	0	0	0	0	0	0	0	0	0	0	0	0	0	0.0586951	0	0	0	0	0	0	0	0	0	0	0	0	0	0	0	0	0	0	0	0	0	0	0	0	0	0	46	1
208-1S	0	0	0	0	0	0	0	0.133755	0	0	11.3849	0	0	0	0	0	0	0.0172856	0	0	2.07449	0	0	0	0	676.667	6872.71	0	0	0	0	0	0	0	0	0	0	0	0	6.76142	0	0	0	0	0	0	0	40	1
224_1S	0	0	0	0	0	0.142605	0	1.02608	0	0	3.01196	0	0	0	0	3.7814	0	0	0	0	0.21523	0	0	0.0356691	0	0	0	0	0	0	0.00361398	0	0.017955	0	0.0346657	0	0	0	0	0	0	0	0	0	0	0	0	39	3
227_1S	0	0	0.08663	0	0	0	9.27939	4.51223	0	0	0	0	0	0	0	3.43117	0	1.24838	0	1.2315	30.9951	0.370701	39.4255	3.20946	0.350623	143.978	0	0	0	0	0	0	0.00628917	0	0	0	0	9.702	0.880541	78.5214	0.154986	0	0	0	0	0	0	31	1
230_1S	0	0	0.080132	0	0	0	12.9337	27.4636	0	0	0	0	0	0	0	13.1937	0	0	0	0	0.523743	0	0	0	0	0	0	0	0	0	0	0	0	0	0	0	0	26.4189	0.521005	51.9532	0	0	0	0	0	0	0	39	1
231-1S	0	0	0	0	0	0	0	0	0	0	0	0	0	0	0	0	0	0	0	0	0.937802	0	0	0	0	0	7896.15	0	0	0	0	0	0	0	0	0	0	0	0	0	0	0	0	0	0	0	0	45	0
232-1S	0	0	0	0	0	0	0	0	0	0	0	0	0	0	0	0	0	0	0	0	0.279434	0	0	0	0	551.353	6550.3	0	0	0	0	0	0	0	0	0	0.0264049	0	0	0	0	0	0	0	0	0	0	43	1
235_1S	0	0	0	0	0	0	0	0	0	0	0	0	0	0	0	1.33856	0	0	0	0	1.63411	0	0	0	0	0	0	0	0	0	0	0	0.00718348	0	0.01027	0	0	0	0	0	0	0	0	0	0	0	0	44	1
237-1S	0	0	0	0	0	0	0	0	0	0	0	0	0	0	0	0	0	0.190853	0	0	0.398576	0.685992	0	0	0	968.625	10404.3	0	0	0	0	0	0	0	0	0	0.050957	0	0	11.2662	0	0.474145	0	0	0	0	0	39	1
239_1S	0	0	0	0	0	0	0	0	0	0	0	0	0	0	0	0	0	0	0	0	0.035734	0	0	0	0	0	0	0	0	0	0	0	0	0	0	0	0	0	0	0	0	0	0	0	0	0	0	46	1
240_1S	0	0	0	0	0	0	0	0	0	0	0	0	0	0	0	1.75835	0	0	0	0	0.238037	0	0	0	0	0	0	0	0	0	0	0	0	0	0	0	0	0	0	0	0	0	0	0	0	0	0	45	0
243-1S	0	0	0	0	0	0	0	0.368451	0	0	0	0	0	0	0	0	0	0	0	0	0.159607	0	0	0	0	500.68	0	0	0	0	0	0	0	0	0	0	0.0344049	2.57459	0	0	0	0	0	0	0	0	0	42	1
246-1S	0	0	0	0	0	0	0	0.39384	0	0	16.1032	0.635488	0	0	0	1.84396	0	0.0160753	0	0	1.74805	0	0	0.417579	0.0180835	664.197	0	0	0	0	0	0	0.00749116	0	0	0	0	0	0	0	0	0	0	0	0	0	0	38	2
251-1S	0	0	0	0	0	0	0	0	0	0	0	0	0	0	0	0	0	0	0	0	0	0	0	0	0	468.008	0	0	0	0	0	0	0	0	0	0	0	0	0	0	0	0	0	0	0	0	0	46	0
259_1S	0	0	0.082304	0	0	0	0	3.21506	0	0	0	0	0	0	0	0	0	0.177061	0	0	0.045872	0	0	0	0	0	0	0	0	0	0	0	0	0	0	0	0	0	2.00737	101.608	0	0	0	0	0.0613448	0	0	40	3
264_1S	0	0	0	0	0	0	0	0.265271	0	0	96.6776	2.48607	45.6692	7.27246	0	19.4578	0	0	0	0	0.150684	0	0	0	0	0	0	0	0	0	0	0	0	0	0	0	0	0	0	0	0	0	0	0	0	0	0	40	0
273_1S	0	0	0.0568404	0	0	0	0	0	0	0	0	0	0	0	0	0	0	0	0	0	0	0	0	0	0	3722	0	61.4479	0	0	0	0	0	0	0	0	0	0	0	0	0	0	0	0	0	0	0	44	1
276_1S	0	0	0	0	0	0	0	0	0	0	0	0	0	0	0	0	0	0	0	0	0.092787	0	0	0	0	0	0	0	0	0	0	0	0	0	0	0	0	0	0	0	0	0	0	0	0	0	0	46	1
277_1S	0	0	0	0	0	0	0	0	0	0	0	0	0	0	0	0	0	0	0	0	0.230881	0	0	0	0	0	0	0	0	0.00196494	0	0	0	0	0	0	0	0	0	15.9649	0	0	0	0	0	0	0	45	0
280_1S	0	0	0	0	0	0	0	0	0	0	0	0	0	0	0	0	0	0.0951577	0	0	0.030297	0	0	0	0	0	0	0	0	0	0	0	0	0	0	0	0	0	0	0	0	0	0	0	0	0	0	45	2
282_1S	0.047603	0	0	0	0	0	0	0	0	0	0	0	0	0	0	0	0.130022	0.0344183	0	0	0.220536	0	0	0.0463847	0	0	0	0	0	0.00140574	0	0	0.00488412	0.00846583	0	0	0	0	0	0	0	0	0	0	0	0	0	42	3
284_1S	0	0	0	0	0	0	0	0	0	0	0	0	0	0	0	0	0	41.1612	0	0.377696	3.4505	0.299768	0	4.37547	0.0536028	0	0	0	0.0151336	0.032773	0.00987419	0	0.020741	0.0350608	0.0353102	0	0	0	0	0	0	0	0	0	0	0	0	36	6
285_1S	0	0	0	0	0	0	0	0	0	0	0	0	0	0	0	0	0	0.128474	0	0	0.227839	0	0	0	0	0	0	0	0	0	0	0	0	0	0	0	0	0	0	0	0	0	0	0	0	0	0	45	0
288_1S	0	0	0.118318	0	0	0	0	0	0	0	0	0	0	0	0	0	1.10898	0.177176	0	0	0.708466	0	0	0.103314	0	0	0	0	0	0.00280191	0	0	0	0	0	0	0	4.56333	0	0	0	0	0	0	0	0	0	41	0
291_1S	0	0	0	0	0	0	0	0	0	0	0	0	0	0	0	0	0	0.053166	0	0	0.176068	0	0	0	0	0	0	0	0	0	0	0	0	0	0	0	0	0	0	0	0	0	0	0	0	0	0	45	1
292_1S	0	0	0	0	0.191485	0	5.57794	0.626339	0	2.03507	42.5666	1.79842	0	0	0	0	0	0.0215313	0	0	0.059738	0	0	0	0	0	0	0	0	0	0	0	0	0	0	0	0	0	0	12.7645	0	0	0	0	0	0	0	38	2
295_1S	0.873559	0	0	0.0690939	0.257212	0.202923	18.8886	4.97012	0.482266	4.53217	27.8618	2.56818	36.0222	3.3713	0	4.48332	0.00991988	0.459409	0	0	0.271594	0.183486	0	0.0457263	0.0408206	0	0	0	0	0.0132965	0.13806	0	0.882123	2.3154	1.84683	0	0	0	0	0	0	0	13.2519	0	0	0	0	23	4
297_1S	0	0	0	0	0	0	0	0	0	0	0	0	0	0	0	0	0	0	0	0	0.220712	0	0	0.153302	0	0	0	0	0	0	0	0	0.00760789	0.0142735	0.00859889	0	0	0	0	0	0	0	0	0	0	0	0	44	1
298_1S	13.1129	0	0	0	0.0511809	0	4.30945	0.160506	0	2.14268	7.12915	1.16712	0	0	0	0	0.222961	0.0141396	0	0	0.0354669	0	0	0	0	0	0	0	0	0	0.00587359	0	0.0381152	0.0542589	0.0887822	0	0	0	0	0	0	0	0	0	0	0	0	34	6
305_1S	2.65309	0	0.030146	0	0	0	0	0	0	0	0	0	0	0	0	0	0.0661412	0.082355	0	0	0.14835	0	0	0	0	0	0	0	0	0	0	0	0	0	0	0	0	0	0	0	0	0	0	0	0	0	0	42	3
318_1S	0.360027	0	0.0263602	0	0.0675316	0	5.61661	0.735679	0.148028	2.78647	13.8201	1.60548	0	0	0	0	0.0415288	0	0	0	0.74633	0	0	0	0	0	0	0	0	0	0	0	0.00484821	0.012021	0	0	0	0	0	0	0	0	0	0	0	0	0	35	4
372_1S	0	0	0.0332853	0	0.09728	0	4.54842	0.165914	0.0686293	2.08026	5.07175	1.24074	0	0	0	0	0	0.058031	0	0.832312	23.9283	1.25976	73.924	11.2414	0.475302	0	0	0	0	0	0	0	0	0	0	0	0	0	0	0	0	0	0	0	0	0	0	32	4
394-1S	0	0	0	0	0	0	0	0	0	0	0	0	0	0	0	0	0	0	0	0	0.0870798	0	0	0	0.0254799	0	7153.07	0	0	0	0	0	0	0	0	0	0	0	0	0	0	0	0	0	0	0	0	44	2
420-1S	1.39772	0	0	0.395801	0.494265	2.91315	6.12844	2.28402	0.481057	3.23681	184.996	6.87777	32.4638	5.55895	0	14.7214	0	0.0954831	0	0.036684	2.52589	0	0	0.9682	0.0695143	0	6200.19	0	0	0	0	0	0	0	0	0	0	0	0	0	0	0	0	0	0	0	0	28	3
423-1S	0	0	0	0	0	0	1.44055	0.385812	0.104508	0	33.929	1.3123	0	0	0	1.63173	0	0	0.797609	0	0.0477535	0	0	0	0.0518486	0	18429.4	0	0	0	0	0	0.00373636	0	0	0	0	0	0	0	0	0	0	0	0	0	0	37	2
424-1S	0	0.50742	0.169878	2.37615	8.9502	52.7411	942.778	252.893	45.1259	143.891	18363	676.644	4276.79	616.882	2.73624	992.702	0	1.63881	8.97699	0	0.533412	0	0	1.19957	0.0735458	0	2791.55	0	0	0	0	0	0	0	0	0	0	0	0	0	0	0	0	0	0	0.167945	0	25	1
425_1S	0	0	0	0	0	0	0	0	0	0	0	0	0	0	0	0	0	0	0	0	0	0	0	0	0	0	0	0	0	0	0	0	0	0	0	0	0	0	0	0	0	0.488822	0	0	0	0	0	46	0
429_1S	0	0	0	0	0	0	0	0	0	0	0	0	0	0	0	0	0	0	0	0	0.0317465	0	0	0	0	245.295	0	0	0	0	0	0	0	0	0	0	0	0	0	0	0	0	0	0	0	0	0	45	1
445_1S	0	0	0	0	0	0	0	0	0	0	0	0	0	0	0	0	0	0	0	0	0.0237863	0	0	0	0	0	0	0	0	0	0	0	0	0	0	0	0	0	0	0	0	0	0	0	0	0	0	46	1
459-1S	0	0	0	0	0	0	0	0	0	0	0	0	0	0	0	0	0	0	1.07653	0	0	0	0	0	0	0	3634.16	0	0	0	0	0	0	0	0	0	0	0	0	0	0	0	0	0	0	0	0	45	0
462_1S	0	0	0	0	0.0945555	0	5.6406	0.705937	0.10381	2.33935	8.65199	1.39001	0	0	0	0	0	0.232959	0	0	0.0405188	0	0	0	0	0	0	0	0	0	0	0	0.00515925	0.0138621	0.0147219	0	0	0	0	0	0	0	0	0	0	0	0	36	4
464_1S	0	0	0	0	0	0	0	0	0	0	0	0	0	0	0	0	0	1.42517	0	0.208305	10.6608	0.14992	0	2.25695	0.0190969	0	0	0	0	0	0	0	0	0.00629104	0	0	0	0	0	0	0	0	0	0	0	0	0	41	1
466_1S	0	0	0	0	0	0	0	0	0	0	0	0	0	0	0	0	0	0.0666041	0	0	0.329773	0	0	0	0	0	0	0	0	0	0	0	0.00428093	0.00749499	0	0	0	0	0	0	0	0	0	0	0	0	0	45	1
470-1S	0	0	0	0	0	0	0	0.278355	0	0	35.1166	1.72186	0	3.02193	0	5.3901	0	0	0	0	0.0428819	0	0	0	0	0	0	0	0	0	0	0	0	0	0	0	0	0	0	0	0	0	0	0	0	0	0	41	1
473_1S	0	0	0	0	0	0	0	0	0	0	0	0	0	0	0	0	0	0.0233312	0	0	0.156636	0	0	0	0	0	0	0	0	0	0	0	0.00669387	0.0102108	0	0	0	0	0	6.80926	0	0	0	0	0	0	0	43	2
476-1S	0	0	0	0	0	0	0	0	0	0	0	0	0	0	0	0	0	0	0.226323	0	0	0.650576	0	1.66349	0	0	0	0	0	0	0.00553104	0	0.00740343	0	0	0	0	0	0	0	0	1.57951	0	0	0	0	0	43	0
[truncated: 3 more columns]
